# Supplementary material for: Genomic profiling of human vascular cells identifies TWIST1 as a causal gene for common vascular diseases
Source: PLoS Genet. 2020 Jan 9;16(1):e1008538. doi: 10.1371/journal.pgen.1008538 (PMC6975560; doi:10.1371/journal.pgen.1008538)
Supplement: S3 File — The sQTL Analysis file includes the results from the sQTL analysis including cell-type and tissue-specific putative sQTLs passing FDR < 0.05 and Variant Effect Predictor. (XLSX) [file pgen.1008538.s003.xlsx]

## Sheet: README
This spreadsheet contains multiple datasheets documenting FDR-significant and nominally-significant SNP associations with LSV splicing (splicing QTL, sQTL) as described in the main text. The data columns are document in Note 1 except where indicated otherwise. The sheets are as follows:		Note 1: The data columns in each sheet describe the following information:		Note 2: The data columns in the sheet titled "sQTLs eQTLs in GTEx" describe the following information:
Name	Description	Field	Description	Field	Description
SMC, FDR<0.05	All putative sQTLs passing FDR < 0.05 in HCASMC	# chromosome	Chromosome in hg19	tissue	Which arterial body site is represented
EC, FDR<0.05	All putative sQTLs passing FDR < 0.05 in HCAEC	ref_start	Start coordinate of the LSV reference exon (see Vaquero-Garcia et al 2016)	gene_name	Name of the gene
SMC+EC, p<0.05	All nominal sQTLs (p < 0.05) in HCASMC or HCAEC	ref_end	End coordinate of the LSV reference exon	lsv_id	Identification string of the implicated LSV
Aorta, SMC+EC nominal, FDR<0.05	All putative sQTLs passing FDR < 0.05 in GTEx aorta samples, searching within all nominally-significant genes in HCASMC and HCAEC	lsv_id	Identification string of the implicated LSV	snp_id	dbSNP identification for the SNP
Coro, SMC+EC nominal, FDR<0.05	All putative sQTLs passing FDR < 0.05 in GTEx coronary artery samples, searching within all nominally-significant genes in HCASMC and HCAEC	gene_name	Name of the gene	sqtl_beta	Linear effect size of the sQTL association
Tibia, SMC+EC nominal, FDR<0.05	All putative sQTLs passing FDR < 0.05 in GTEx tibial artery samples, searching within all nominally-significant genes in HCASMC and HCAEC	jn_idx	Index of the associated splice junction within the LSV; used internally	sqtl_pval	p-value of sQTL association
Aorta, FDR<0.05	All putative sQTLs passing FDR < 0.05 in GTEx aorta samples, searching all annotated genes in hg19	snp_id	dbSNP identification for the SNP	sqtl_fdr	FDR-corrected (between genes) p-value of sQTL association
Coronary, FDR<0.05	All putative sQTLs passing FDR < 0.05 in GTEx coronary artery samples, searching all annotated genes in hg19	distance	Distance between the SNP and the nearest exon within the LSV	eqtl_beta	Linear effect size of the eQTL association
Tibial, FDR<0.05	All putative sQTLs passing FDR < 0.05 in GTEx tibial artery samples, searching all annotated genes in hg19	num_homo_a	Number of donors homozygous for the A allele	eqtl_pval	p-value of eQTL association
SMC+GWAS	All putative sQTLs in strong linkage disequilibrium (LD>=0.8) with variants genome-wide associated with coronary artery disease or related disease traits, passing FDR < 0.05 as sQTLs in HCASMC	epsi_homo_a	Expected PSI of the junction for individuals homozygous for the A allele
EC+GWAS	All putative sQTLs in strong linkage disequilibrium (LD>=0.8) with variants genome-wide associated with coronary artery disease or related disease traits, passing FDR < 0.05 as sQTLs in HCAEC	num_hetero	Number of heterozygous donors
Aorta+GWAS	All putative sQTLs in strong linkage disequilibrium (LD>=0.8) with variants genome-wide associated with coronary artery disease or related disease traits, passing FDR < 0.05 as sQTLs in GTEx aorta samples	epsi_hetero	Expected PSI of the junction for heterozygous individuals
Coronary+GWAS	All putative sQTLs in strong linkage disequilibrium (LD>=0.8) with variants genome-wide associated with coronary artery disease or related disease traits, passing FDR < 0.05 as sQTLs in GTEx coronary artery samples	num_homo_b	Number of donors homozygous for the B allele
Tibial+GWAS	All putative sQTLs in strong linkage disequilibrium (LD>=0.8) with variants genome-wide associated with coronary artery disease or related disease traits, passing FDR < 0.05 as sQTLs in GTEx tibial artery samples	epsi_homo_b	Expected PSI of the junction for individuals homozygous for the B allele
sQTLs eQTLs in GTEx	All variants that are flagged as significant sQTLs and eQTLs for the same gene in GTEx artery tissues and are also within 0.8 LD of a variant significantly associated with CAD or a related disease (Data columns: See Note 2)	slope	Linear effect size of the association
		intercept	Intercept of the regression line
		linreg_stat	Statistic of linear correlation between SNP genotype and donor PSI
		linreg_pval	p-value of linear association
		linreg_fdr	FDR-corrected (between genes) p-value of linear association
		ftest_stat	F statistic between genotype and PSI
		ftest_pval	p-value for the F test
		ftest_fdr	FDR-corrected (between genes) F-test p-value

## Sheet: SMC, FDR<0.05
# chromosome	ref_start	ref_end	lsv_id	gene_name	jn_idx	snp_id	distance	num_homo_a	epsi_homo_a	num_hetero	epsi_hetero	num_homo_b	epsi_homo_b	slope	intercept	linreg_stat	linreg_pval	linreg_fdr	ftest_stat	ftest_pval	ftest_fdr
chr5	138860744	138860953	ENSG00000184584:s:138860744-138860953	TMEM173	0	rs11554776	334	9	0.997367	3	0.991933	2	0.988267	-0.950684	-2.54852e-16	-0.950684	1.86661e-07	0.00132828	12.8019	0.0013436	0.115062
chr5	138860744	138860953	ENSG00000184584:s:138860744-138860953	TMEM173	0	rs7380272	68	9	0.997367	3	0.991933	2	0.988267	-0.950684	-2.54852e-16	-0.950684	1.86661e-07	0.00132828	12.8019	0.0013436	0.115062
chr12	7014749	7014923	ENSG00000010626:t:7014749-7014923	LRRC23	1	rs1007923	40	4	0.783476	6	0.926855	4	0.979447	0.938684	-1.79358e-17	0.938684	6.71729e-07	0.00239001	18.8633	0.000278575	0.11013
chr1	144618082	144618296	ENSG00000225241:s:144618082-144618296	ENSG00000225241	1	rs386486748	523	3	0.994243	4	0.975503	2	0.104182	-0.981691	-2.19786e-16	-0.981691	2.6859e-06	0.00637095	17.7206	0.00303499	0.123566
chr4	84382126	84382185	ENSG00000163319:t:84382126-84382185	MRPS18C	2	rs1126971	426	4	0.989417	6	0.93149	4	0.854121	-0.915341	-2.85632e-16	-0.915341	4.41995e-06	0.00786309	18.1321	0.000329406	0.113778
chr4	84382126	84382185	ENSG00000163319:t:84382126-84382185	MRPS18C	2	rs12505955	5	4	0.989417	6	0.93149	4	0.854121	-0.915341	-2.85632e-16	-0.915341	4.41995e-06	0.00786309	18.1321	0.000329406	0.113778
chr4	84382126	84382185	ENSG00000163319:t:84382126-84382185	MRPS18C	2	rs2279658	614	4	0.989417	6	0.93149	4	0.854121	-0.915341	-2.85632e-16	-0.915341	4.41995e-06	0.00786309	18.1321	0.000329406	0.113778
chr5	138860375	138860672	ENSG00000184584:t:138860375-138860672	TMEM173	1	rs11554776	334	9	0.997348	3	0.991793	2	0.988349	-0.915021	-2.49902e-16	-0.915021	4.51795e-06	0.00791847	12.8019	0.0013436	0.115062
chr5	138860375	138860672	ENSG00000184584:t:138860375-138860672	TMEM173	1	rs7380272	68	9	0.997348	3	0.991793	2	0.988349	-0.915021	-2.49902e-16	-0.915021	4.51795e-06	0.00791847	12.8019	0.0013436	0.115062
chr1	224033356	224033674	ENSG00000143514:s:224033356-224033674	TP53BP2	0	rs10915824	431	6	0.97907	4	0.956144	2	0.821888	-0.938486	-2.62275e-16	-0.938486	6.25262e-06	0.00889873	7.57344	0.011782	0.129795
chr6	34730372	34730480	ENSG00000124562:t:34730372-34730480	SNRPC	0	rs11965761	853	6	0.0133959	6	0.00412006	2	0.0014356	-0.906433	-2.99144e-16	-0.906433	7.8978e-06	0.00936679	15.7251	0.000594725	0.113778
chr6	34730372	34730480	ENSG00000124562:t:34730372-34730480	SNRPC	0	rs13198620	630	6	0.0133959	6	0.00412006	2	0.0014356	-0.906433	-2.99144e-16	-0.906433	7.8978e-06	0.00936679	15.7251	0.000594725	0.113778
chr6	34730372	34730480	ENSG00000124562:t:34730372-34730480	SNRPC	0	rs9469861	405	6	0.0133959	6	0.00412006	2	0.0014356	-0.906433	-2.99144e-16	-0.906433	7.8978e-06	0.00936679	15.7251	0.000594725	0.113778
chr6	34730372	34730480	ENSG00000124562:t:34730372-34730480	SNRPC	0	rs9469862	524	6	0.0133959	6	0.00412006	2	0.0014356	-0.906433	-2.99144e-16	-0.906433	7.8978e-06	0.00936679	15.7251	0.000594725	0.113778
chr3	122943950	122944144	ENSG00000121542:s:122943950-122944144	SEC22A	0	rs9289215	150	2	0.00387406	8	0.0109505	4	0.0230256	0.897274	7.49778e-18	0.897274	1.3552e-05	0.0123969	6.74279	0.0122646	0.129999
chr19	1918126	1918282	ENSG00000227500:s:1918126-1918282	SCAMP4	0	rs4807170	981	8	0.995089	3	0.989618	3	0.980012	-0.894203	-2.10299e-16	-0.894203	1.60608e-05	0.0123969	11.9325	0.00175594	0.118431
chr8	62593083	62593595	ENSG00000198363:t:62593083-62593595	ASPH	0	rs2882536	258	4	0.971982	8	0.952882	2	0.934178	-0.893019	-2.47273e-16	-0.893019	1.71248e-05	0.0123969	6.73311	0.012318	0.129999
chr8	62593083	62593595	ENSG00000198363:t:62593083-62593595	ASPH	0	rs4633055	473	4	0.971982	8	0.952882	2	0.934178	-0.893019	-2.47273e-16	-0.893019	1.71248e-05	0.0123969	6.73311	0.012318	0.129999
chr1	94943815	94943871	ENSG00000117528:s:94943815-94943871	ABCD3	0	rs4148046	757	7	0.0403533	4	0.111103	3	0.131298	0.8927	-2.7773e-17	0.8927	1.74212e-05	0.0123969	12.6016	0.00142742	0.115062
chr12	109915065	109915349	ENSG00000110906:s:109915065-109915349	KCTD10	1	rs2058804	171	5	0.985202	7	0.992839	2	0.996396	0.890375	-2.97698e-17	0.890375	1.97091e-05	0.01275	19.3815	0.000248126	0.11013
chr15	60768262	60768366	ENSG00000128915:s:60768262-60768366	ICE2	0	rs7163427	183	3	0.567859	5	0.666693	4	0.794955	0.919426	2.50801e-17	0.919426	2.33336e-05	0.0138368	9.06186	0.00698264	0.123566
chr14	77793815	77794129	ENSG00000100577:s:77793815-77794129	GSTZ1	2	rs7975	922	6	0.112606	6	0.0507301	2	0.011862	-0.885181	-2.46216e-16	-0.885181	2.57189e-05	0.0140781	10.7293	0.00260227	0.123566
chr18	71930584	71930712	ENSG00000166347:s:71930584-71930712	CYB5A	0	rs4892187	742	8	0.995483	4	0.993197	2	0.966028	-0.878699	-2.24438e-16	-0.878699	3.52391e-05	0.0169442	6.37686	0.0144923	0.130025
chr2	170441078	170441409	ENSG00000138398:s:170441078-170441409	PPIG	0	rs1111534	61	4	0.990551	4	0.985353	5	0.973426	-0.894778	9.07968e-17	-0.894778	3.62922e-05	0.0169442	4.23615	0.0464938	0.163503
chr2	170441078	170441409	ENSG00000138398:s:170441078-170441409	PPIG	0	rs2592797	663	4	0.990551	4	0.985353	5	0.973426	-0.894778	9.07968e-17	-0.894778	3.62922e-05	0.0169442	4.23615	0.0464938	0.163503
chr16	459599	460404	ENSG00000242612:t:459599-460404	DECR2	1	rs113612955	367	6	0.0101085	3	0.0393941	2	0.051921	0.927967	2.3094e-17	0.927967	3.80982e-05	0.0169442	10.2565	0.00619707	0.123566
chr4	84379499	84380297	ENSG00000163319:s:84379499-84380297	MRPS18C	0	rs1126971	426	4	0.996321	6	0.95986	4	0.914073	-0.876621	-2.64399e-16	-0.876621	3.88385e-05	0.0171143	11.6591	0.00191546	0.118967
chr4	84379499	84380297	ENSG00000163319:s:84379499-84380297	MRPS18C	0	rs12505955	182	4	0.996321	6	0.95986	4	0.914073	-0.876621	-2.64399e-16	-0.876621	3.88385e-05	0.0171143	11.6591	0.00191546	0.118967
chr1	156303338	156303434	ENSG00000163468:s:156303338-156303434	CCT3	0	rs2764403	1	7	0.000611688	5	0.0265029	2	0.0190903	0.874213	9.77544e-18	0.874213	4.33774e-05	0.0181573	11.1288	0.00227646	0.119112
chr10	98287788	98287934	ENSG00000077147:s:98287788-98287934	TM9SF3	0	rs3789957	41	3	0.00205636	6	0.0312342	5	0.0654035	0.872814	1.84702e-17	0.872814	4.62075e-05	0.0182674	27.7125	5.06799e-05	0.11013
chr3	101177799	101177896	ENSG00000138468:s:101177799-101177896	SENP7	1	rs9859077	232	5	0.216627	6	0.0991998	2	0.02217	-0.887999	8.91594e-17	-0.887999	5.04779e-05	0.0189053	10.2871	0.00374303	0.123566
chr8	62593083	62593595	ENSG00000198363:t:62593083-62593595	ASPH	0	rs10111006	517	5	0.969242	7	0.952111	2	0.934178	-0.870727	-2.44268e-16	-0.870727	5.07085e-05	0.0189392	6.40469	0.0143069	0.130025
chr5	131822646	131822822	ENSG00000125347:t:131822646-131822822	IRF1	2	rs2549009	528	3	0.993009	4	0.976929	7	0.96789	-0.867944	-2.50776e-16	-0.867944	5.72613e-05	0.0199021	7.519	0.00874616	0.127961
chr16	58539893	58540377	ENSG00000103034:t:58539893-58540377	NDRG4	0	rs7202037	731	3	0.00959876	3	0.0164347	3	0.0392855	0.95547	-4.39455e-18	0.95547	5.87331e-05	0.0199021	7.67129	0.0222184	0.141376
chr1	144618082	144618296	ENSG00000225241:s:144618082-144618296	ENSG00000225241	1	rs4649563	1	4	0.992349	3	0.971782	2	0.104182	-0.954711	-1.92904e-16	-0.954711	6.22655e-05	0.0207582	14.6558	0.00490574	0.123566
chr1	144618082	144618296	ENSG00000225241:s:144618082-144618296	ENSG00000225241	1	rs4067648	136	3	0.992514	4	0.9768	2	0.104182	-0.954711	-1.92904e-16	-0.954711	6.22655e-05	0.0207582	9.92971	0.012491	0.130025
chr14	100841620	100841812	ENSG00000140105:s:100841620-100841812	WARS	6	rs1887198	383	2	0.471507	4	0.689381	8	0.84309	0.863243	-6.27641e-17	0.863243	6.98868e-05	0.0226052	16.619	0.000474008	0.113778
chr14	100841620	100841812	ENSG00000140105:s:100841620-100841812	WARS	6	rs1957453	406	2	0.471507	4	0.689381	8	0.84309	0.863243	-6.27641e-17	0.863243	6.98868e-05	0.0226052	16.619	0.000474008	0.113778
chr14	100841620	100841812	ENSG00000140105:s:100841620-100841812	WARS	6	rs2234518	439	2	0.471507	4	0.689381	8	0.84309	0.863243	-6.27641e-17	0.863243	6.98868e-05	0.0226052	16.619	0.000474008	0.113778
chr14	100841620	100841812	ENSG00000140105:s:100841620-100841812	WARS	6	rs2400898	137	2	0.471507	4	0.689381	8	0.84309	0.863243	-6.27641e-17	0.863243	6.98868e-05	0.0226052	16.619	0.000474008	0.113778
chr14	100841620	100841812	ENSG00000140105:s:100841620-100841812	WARS	6	rs2400899	227	2	0.471507	4	0.689381	8	0.84309	0.863243	-6.27641e-17	0.863243	6.98868e-05	0.0226052	16.619	0.000474008	0.113778
chr14	100841620	100841812	ENSG00000140105:s:100841620-100841812	WARS	6	rs35100722	814	2	0.471507	4	0.689381	8	0.84309	0.863243	-6.27641e-17	0.863243	6.98868e-05	0.0226052	16.619	0.000474008	0.113778
chr14	100841620	100841812	ENSG00000140105:s:100841620-100841812	WARS	6	rs3994912	111	2	0.471507	4	0.689381	8	0.84309	0.863243	-6.27641e-17	0.863243	6.98868e-05	0.0226052	16.619	0.000474008	0.113778
chr14	100841620	100841812	ENSG00000140105:s:100841620-100841812	WARS	6	rs8022027	613	2	0.471507	4	0.689381	8	0.84309	0.863243	-6.27641e-17	0.863243	6.98868e-05	0.0226052	16.619	0.000474008	0.113778
chr14	100841620	100841812	ENSG00000140105:s:100841620-100841812	WARS	6	rs941926	348	2	0.471507	4	0.689381	8	0.84309	0.863243	-6.27641e-17	0.863243	6.98868e-05	0.0226052	16.619	0.000474008	0.113778
chr14	100841620	100841812	ENSG00000140105:s:100841620-100841812	WARS	6	rs941927	211	2	0.471507	4	0.689381	8	0.84309	0.863243	-6.27641e-17	0.863243	6.98868e-05	0.0226052	16.619	0.000474008	0.113778
chr14	100841620	100841812	ENSG00000140105:s:100841620-100841812	WARS	6	rs941931	758	2	0.471507	4	0.689381	8	0.84309	0.863243	-6.27641e-17	0.863243	6.98868e-05	0.0226052	16.619	0.000474008	0.113778
chr14	58764673	58764852	ENSG00000257621:s:58764673-58764852	PSMA3-AS1	0	rs10132929	582	2	0.00304431	4	0.0365568	7	0.147576	0.879226	4.12574e-18	0.879226	7.51026e-05	0.0232361	9.72436	0.0045151	0.123566
chr14	58764673	58764852	ENSG00000257621:s:58764673-58764852	PSMA3-AS1	0	rs10133305	867	2	0.00304431	4	0.0365568	7	0.147576	0.879226	4.12574e-18	0.879226	7.51026e-05	0.0232361	9.72436	0.0045151	0.123566
chr14	58764673	58764852	ENSG00000257621:s:58764673-58764852	PSMA3-AS1	0	rs10145437	941	2	0.00304431	4	0.0365568	7	0.147576	0.879226	4.12574e-18	0.879226	7.51026e-05	0.0232361	9.72436	0.0045151	0.123566
chr14	58764673	58764852	ENSG00000257621:s:58764673-58764852	PSMA3-AS1	0	rs28756401	617	2	0.00304431	4	0.0365568	7	0.147576	0.879226	4.12574e-18	0.879226	7.51026e-05	0.0232361	9.72436	0.0045151	0.123566
chr14	58764673	58764852	ENSG00000257621:s:58764673-58764852	PSMA3-AS1	0	rs6573198	94	2	0.00304431	4	0.0365568	7	0.147576	0.879226	4.12574e-18	0.879226	7.51026e-05	0.0232361	9.72436	0.0045151	0.123566
chr14	58764673	58764852	ENSG00000257621:s:58764673-58764852	PSMA3-AS1	0	rs7146801	369	2	0.00304431	4	0.0365568	7	0.147576	0.879226	4.12574e-18	0.879226	7.51026e-05	0.0232361	9.72436	0.0045151	0.123566
chr14	58764673	58764852	ENSG00000257621:s:58764673-58764852	PSMA3-AS1	0	rs7147470	190	2	0.00304431	4	0.0365568	7	0.147576	0.879226	4.12574e-18	0.879226	7.51026e-05	0.0232361	9.72436	0.0045151	0.123566
chr14	58764673	58764852	ENSG00000257621:s:58764673-58764852	PSMA3-AS1	0	rs7153897	332	2	0.00304431	4	0.0365568	7	0.147576	0.879226	4.12574e-18	0.879226	7.51026e-05	0.0232361	9.72436	0.0045151	0.123566
chr14	58764673	58764852	ENSG00000257621:s:58764673-58764852	PSMA3-AS1	0	rs7154076	247	2	0.00304431	4	0.0365568	7	0.147576	0.879226	4.12574e-18	0.879226	7.51026e-05	0.0232361	9.72436	0.0045151	0.123566
chr14	58764673	58764852	ENSG00000257621:s:58764673-58764852	PSMA3-AS1	0	rs7154212	320	2	0.00304431	4	0.0365568	7	0.147576	0.879226	4.12574e-18	0.879226	7.51026e-05	0.0232361	9.72436	0.0045151	0.123566
chr14	58764673	58764852	ENSG00000257621:s:58764673-58764852	PSMA3-AS1	0	rs7154498	3	2	0.00304431	4	0.0365568	7	0.147576	0.879226	4.12574e-18	0.879226	7.51026e-05	0.0232361	9.72436	0.0045151	0.123566
chr14	58764673	58764852	ENSG00000257621:s:58764673-58764852	PSMA3-AS1	0	rs7155825	8	2	0.00304431	4	0.0365568	7	0.147576	0.879226	4.12574e-18	0.879226	7.51026e-05	0.0232361	9.72436	0.0045151	0.123566
chr7	151057227	151058000	ENSG00000013374:s:151057227-151058000	NUB1	0	rs12703123	20	3	0.00607238	6	0.0839071	5	0.212764	0.85738	-7.92753e-17	0.85738	8.87164e-05	0.0255889	13.2359	0.00118111	0.115062
chr7	151057227	151058000	ENSG00000013374:s:151057227-151058000	NUB1	0	rs141765389	35	3	0.00607238	6	0.0839071	5	0.212764	0.85738	-7.92753e-17	0.85738	8.87164e-05	0.0255889	13.2359	0.00118111	0.115062
chr7	151057227	151058000	ENSG00000013374:s:151057227-151058000	NUB1	0	rs406624	478	3	0.00607238	6	0.0839071	5	0.212764	0.85738	-7.92753e-17	0.85738	8.87164e-05	0.0255889	13.2359	0.00118111	0.115062
chr7	151057227	151058000	ENSG00000013374:s:151057227-151058000	NUB1	0	rs7782047	7	3	0.00607238	6	0.0839071	5	0.212764	0.85738	-7.92753e-17	0.85738	8.87164e-05	0.0255889	13.2359	0.00118111	0.115062
chr14	76201538	76201632	ENSG00000119685:s:76201538-76201632	TTLL5	2	rs1035613	388	3	0.744839	2	0.643667	8	0.59596	-0.871983	6.39482e-17	-0.871983	0.000101973	0.0255889	8.98614	0.0058393	0.123566
chr6	34725183	34725328	ENSG00000124562:s:34725183-34725328	SNRPC	0	rs11965761	853	6	0.976451	6	0.99153	2	0.997701	0.853337	-1.4168e-17	0.853337	0.000103959	0.0255889	11.4968	0.00201827	0.118967
chr6	34725183	34725328	ENSG00000124562:s:34725183-34725328	SNRPC	0	rs9469861	805	6	0.976451	6	0.99153	2	0.997701	0.853337	-1.4168e-17	0.853337	0.000103959	0.0255889	11.4968	0.00201827	0.118967
chr6	34725183	34725328	ENSG00000124562:s:34725183-34725328	SNRPC	0	rs9469862	524	6	0.976451	6	0.99153	2	0.997701	0.853337	-1.4168e-17	0.853337	0.000103959	0.0255889	11.4968	0.00201827	0.118967
chr1	236156945	236157172	ENSG00000116962:t:236156945-236157172	NID1	0	rs10803231	420	2	0.092705	6	0.0251707	6	0.00409415	-0.852253	-2.80256e-16	-0.852253	0.000108388	0.0255889	14.5917	0.000804279	0.113778
chr1	236156945	236157172	ENSG00000116962:t:236156945-236157172	NID1	0	rs1475308	375	2	0.092705	6	0.0251707	6	0.00409415	-0.852253	-2.80256e-16	-0.852253	0.000108388	0.0255889	14.5917	0.000804279	0.113778
chr1	236156945	236157172	ENSG00000116962:t:236156945-236157172	NID1	0	rs2031487	118	2	0.092705	6	0.0251707	6	0.00409415	-0.852253	-2.80256e-16	-0.852253	0.000108388	0.0255889	14.5917	0.000804279	0.113778
chr1	155289402	155289479	ENSG00000160752:s:155289402-155289479	FDPS	1	rs11264361	40	5	0.00186742	6	0.0194946	3	0.0342747	0.852233	-1.03693e-17	0.852233	0.000108472	0.0255889	17.5715	0.000375909	0.113778
chr1	155289585	155289719	ENSG00000160752:t:155289585-155289719	FDPS	1	rs11264361	39	5	0.00192946	6	0.018561	3	0.0357677	0.852233	-1.03693e-17	0.852233	0.000108472	0.0255889	17.5715	0.000375909	0.113778
chr4	44680444	44680804	ENSG00000151806:s:44680444-44680804	GUF1	0	rs6447368	7	3	0.69618	8	0.797911	2	0.940096	0.868799	3.84308e-17	0.868799	0.000115981	0.0255889	9.55589	0.00478251	0.123566
chr4	44680444	44680804	ENSG00000151806:s:44680444-44680804	GUF1	0	rs7673246	441	3	0.69618	8	0.797911	2	0.940096	0.868799	3.84308e-17	0.868799	0.000115981	0.0255889	9.55589	0.00478251	0.123566
chr17	57816198	57816308	ENSG00000062716:t:57816198-57816308	VMP1	0	rs2777898	590	5	0.0249979	4	0.0328309	5	0.0529584	0.850168	-1.66347e-17	0.850168	0.000117337	0.0255889	5.97102	0.0175462	0.131809
chr17	57816198	57816308	ENSG00000062716:t:57816198-57816308	VMP1	0	rs8070345	559	5	0.0249979	4	0.0328309	5	0.0529584	0.850168	-1.66347e-17	0.850168	0.000117337	0.0255889	5.97102	0.0175462	0.131809
chr9	32493759	32493940	ENSG00000107201:t:32493759-32493940	DDX58	0	rs10813831	87	2	0.00485834	7	0.00877025	3	0.0244681	0.887391	-3.30895e-17	0.887391	0.000117709	0.0255889	5.97916	0.0222836	0.141376
chr9	32493759	32493940	ENSG00000107201:t:32493759-32493940	DDX58	0	rs11791921	913	2	0.00485834	7	0.00877025	3	0.0244681	0.887391	-3.30895e-17	0.887391	0.000117709	0.0255889	5.97916	0.0222836	0.141376
chr4	84378062	84378111	ENSG00000163319:s:84378062-84378111	MRPS18C	2	rs1126971	426	4	0.0100812	6	0.0446544	4	0.0842224	0.849754	-3.86937e-17	0.849754	0.000119185	0.0255889	12.4333	0.00150268	0.116853
chr4	84378062	84378111	ENSG00000163319:s:84378062-84378111	MRPS18C	2	rs12505955	182	4	0.0100812	6	0.0446544	4	0.0842224	0.849754	-3.86937e-17	0.849754	0.000119185	0.0255889	12.4333	0.00150268	0.116853
chr4	84378062	84378111	ENSG00000163319:s:84378062-84378111	MRPS18C	2	rs2279658	614	4	0.0100812	6	0.0446544	4	0.0842224	0.849754	-3.86937e-17	0.849754	0.000119185	0.0255889	12.4333	0.00150268	0.116853
chr1	24785378	24785466	ENSG00000001461:t:24785378-24785466	NIPAL3	0	rs2235558	548	3	0.994367	4	0.989489	6	0.982175	-0.867908	5.72828e-17	-0.867908	0.000120164	0.0255889	5.12584	0.0293559	0.14886
chr18	47017163	47017308	ENSG00000265681:t:47017163-47017308	RPL17	1	rs1943676	82	5	0.94815	5	0.843775	4	0.69896	-0.849015	-2.45905e-16	-0.849015	0.000122536	0.0255889	27.2143	5.50733e-05	0.11013
chr1	40214575	40214760	ENSG00000084072:t:40214575-40214760	PPIE	2	rs12086750	872	5	0.00427111	7	0.0497323	2	0.0990027	0.848928	1.32942e-17	0.848928	0.000122939	0.0255889	14.4707	0.00083143	0.113778
chr1	40214575	40214760	ENSG00000084072:t:40214575-40214760	PPIE	2	rs41267029	72	5	0.00427111	7	0.0497323	2	0.0990027	0.848928	1.32942e-17	0.848928	0.000122939	0.0255889	14.4707	0.00083143	0.113778
chr1	40214575	40214760	ENSG00000084072:t:40214575-40214760	PPIE	2	rs56064244	549	5	0.00427111	7	0.0497323	2	0.0990027	0.848928	1.32942e-17	0.848928	0.000122939	0.0255889	14.4707	0.00083143	0.113778
chr1	40214575	40214760	ENSG00000084072:t:40214575-40214760	PPIE	2	rs58589165	769	5	0.00427111	7	0.0497323	2	0.0990027	0.848928	1.32942e-17	0.848928	0.000122939	0.0255889	14.4707	0.00083143	0.113778
chr1	40214575	40214760	ENSG00000084072:t:40214575-40214760	PPIE	2	rs7518431	369	5	0.00427111	7	0.0497323	2	0.0990027	0.848928	1.32942e-17	0.848928	0.000122939	0.0255889	14.4707	0.00083143	0.113778
chr1	40214575	40214760	ENSG00000084072:t:40214575-40214760	PPIE	2	rs7520588	50	5	0.00427111	7	0.0497323	2	0.0990027	0.848928	1.32942e-17	0.848928	0.000122939	0.0255889	14.4707	0.00083143	0.113778
chr6	160113693	160113895	ENSG00000112096:s:160113693-160113895	SOD2	1	rs2070994	329	4	0.0323318	8	0.055755	2	0.0865274	0.848471	2.59512e-17	0.848471	0.000125057	0.0255889	23.2135	0.000112854	0.11013
chr6	160113693	160113895	ENSG00000112096:s:160113693-160113895	SOD2	1	rs2758331	995	4	0.0323318	8	0.055755	2	0.0865274	0.848471	2.59512e-17	0.848471	0.000125057	0.0255889	23.2135	0.000112854	0.11013
chr6	160113693	160113895	ENSG00000112096:s:160113693-160113895	SOD2	1	rs2758343	879	4	0.0323318	8	0.055755	2	0.0865274	0.848471	2.59512e-17	0.848471	0.000125057	0.0255889	23.2135	0.000112854	0.11013
chr6	160113693	160113895	ENSG00000112096:s:160113693-160113895	SOD2	1	rs2855116	60	4	0.0323318	8	0.055755	2	0.0865274	0.848471	2.59512e-17	0.848471	0.000125057	0.0255889	23.2135	0.000112854	0.11013
chr2	242606011	242606253	ENSG00000168397:t:242606011-242606253	ATG4B	2	rs151200016	540	10	0.991837	2	0.984461	2	0.981723	-0.84729	-2.05862e-16	-0.84729	0.000130667	0.0255889	5.29808	0.0244674	0.143329
chr7	56046043	56046292	ENSG00000146729:s:56046043-56046292	GBAS	2	rs60160896	972	5	0.996775	7	0.991139	2	0.981934	-0.847029	-2.65515e-16	-0.847029	0.000131935	0.0255889	10.0189	0.00332863	0.123566
chr8	62596112	62596749	ENSG00000198363:s:62596112-62596749	ASPH	0	rs2882536	258	4	0.0252952	8	0.0435716	2	0.0572035	0.846939	-4.44251e-17	0.846939	0.000132375	0.0255889	6.73311	0.012318	0.129999
chr8	62596112	62596749	ENSG00000198363:s:62596112-62596749	ASPH	0	rs4633055	473	4	0.0252952	8	0.0435716	2	0.0572035	0.846939	-4.44251e-17	0.846939	0.000132375	0.0255889	6.73311	0.012318	0.129999
chr11	126110687	126111176	ENSG00000197798:t:126110687-126111176	FAM118B	0	rs655626	770	3	0.00520055	7	0.00975281	4	0.0366116	0.846801	-9.97287e-18	0.846801	0.000133051	0.0255889	13.4316	0.0011155	0.115062
chr11	710028	710486	ENSG00000177106:t:710028-710486	EPS8L2	4	rs7396314	696	5	0.12294	7	0.0572007	2	0.0304751	-0.844347	-2.50493e-16	-0.844347	0.000145542	0.0272547	12.7336	0.0013715	0.115062
chr9	136901150	136901446	ENSG00000169925:t:136901150-136901446	BRD3	2	rs2858461	886	10	0.0108966	2	0.0621526	2	0.0305896	0.842016	-2.17181e-17	0.842016	0.000158274	0.0288789	4.0293	0.0486585	0.163636
chr12	132625376	132625565	ENSG00000185163:t:132625376-132625565	DDX51	0	rs60927391	777	3	0.862574	4	0.94251	2	0.981602	0.939602	-3.06321e-17	0.939602	0.00016801	0.029889	17.7206	0.00303499	0.123566
chr12	132625648	132625965	ENSG00000185163:s:132625648-132625965	DDX51	0	rs60927391	777	3	0.861774	4	0.94172	2	0.981382	0.939602	-3.06321e-17	0.939602	0.00016801	0.029889	17.7206	0.00303499	0.123566
chr5	31526186	31526433	ENSG00000113360:s:31526186-31526433	DROSHA	1	rs55656741	14	3	0.118829	7	0.0737174	4	0.00828388	-0.839462	-2.62352e-16	-0.839462	0.000173248	0.0300691	13.4316	0.0011155	0.115062
chr5	31526186	31526433	ENSG00000113360:s:31526186-31526433	DROSHA	1	rs55865481	557	3	0.118829	7	0.0737174	4	0.00828388	-0.839462	-2.62352e-16	-0.839462	0.000173248	0.0300691	13.4316	0.0011155	0.115062
chr5	31526186	31526433	ENSG00000113360:s:31526186-31526433	DROSHA	1	rs56339006	865	3	0.118829	7	0.0737174	4	0.00828388	-0.839462	-2.62352e-16	-0.839462	0.000173248	0.0300691	13.4316	0.0011155	0.115062
chr5	31526186	31526433	ENSG00000113360:s:31526186-31526433	DROSHA	1	rs7730136	47	2	0.128431	8	0.0769558	4	0.00828388	-0.839165	-2.6232e-16	-0.839165	0.00017506	0.0302278	16.2432	0.000520849	0.113778
chr11	68035208	68035746	ENSG00000171067:s:68035208-68035746	C11orf24	2	rs10791970	609	6	0.988327	6	0.9157	2	0.878413	-0.838052	-2.84875e-16	-0.838052	0.000181993	0.0308348	14.5917	0.000804279	0.113778
chr11	68035208	68035746	ENSG00000171067:s:68035208-68035746	C11orf24	2	rs10791971	93	6	0.988327	6	0.9157	2	0.878413	-0.838052	-2.84875e-16	-0.838052	0.000181993	0.0308348	14.5917	0.000804279	0.113778
chr7	95906508	95906650	ENSG00000004864:s:95906508-95906650	SLC25A13	0	rs12532781	745	2	0.985577	6	0.963753	4	0.904239	-0.875864	-2.71335e-16	-0.875864	0.000187806	0.0310797	7.06579	0.0142944	0.130025
chr7	95906508	95906650	ENSG00000004864:s:95906508-95906650	SLC25A13	0	rs4530969	542	2	0.985577	6	0.963753	4	0.904239	-0.875864	-2.71335e-16	-0.875864	0.000187806	0.0310797	7.06579	0.0142944	0.130025
chr2	242606011	242606253	ENSG00000168397:t:242606011-242606253	ATG4B	2	rs62190280	769	8	0.99307	4	0.985683	2	0.981723	-0.836371	-2.31093e-16	-0.836371	0.000192884	0.0316621	8.66352	0.00550241	0.123566
chr19	1923069	1923186	ENSG00000227500:t:1923069-1923186	SCAMP4	0	rs4807170	981	8	0.00723019	3	0.0199297	3	0.0336928	0.835107	-3.41671e-17	0.835107	0.000201412	0.0326401	10.1615	0.00316525	0.123566
chr19	10676582	10676713	ENSG00000129347:s:10676582-10676713	KRI1	1	rs3745244	45	5	0.0176815	4	0.0899649	4	0.17518	0.853313	2.02122e-17	0.853313	0.000207665	0.0333572	18.4391	0.000441723	0.113778
chr17	6915736	6916096	ENSG00000219200:s:6915736-6916096	RNASEK	2	rs3180517	887	8	0.229568	4	0.204943	2	0.195489	-0.833423	-2.49815e-16	-0.833423	0.000213249	0.0333572	3.64289	0.0610991	0.180488
chr17	80085568	80085784	ENSG00000176155:s:80085568-80085784	CCDC57	3	rs6502051	410	3	0.800529	4	0.936566	2	0.962002	0.935055	-6.40923e-18	0.935055	0.000215631	0.0333572	17.7206	0.00303499	0.123566
chr1	144618082	144618296	ENSG00000225241:s:144618082-144618296	ENSG00000225241	1	rs4067676	29	2	0.995437	4	0.9768	3	0.398343	-0.935055	-1.5636e-16	-0.935055	0.000215631	0.0333572	5.43855	0.0449325	0.163503
chr19	49421633	49422001	ENSG00000104805:t:49421633-49422001	NUCB1	0	rs11880190	666	2	0.000600071	3	0.00168734	9	0.00471346	0.83209	7.75264e-18	0.83209	0.000223017	0.0337657	5.75969	0.0194356	0.137231
chr1	150461440	150461784	ENSG00000143374:s:150461440-150461784	TARS2	0	rs9436118	266	2	0.989689	5	0.984133	6	0.962968	-0.849933	6.57582e-17	-0.849933	0.000233783	0.0341514	7.24497	0.0113517	0.129795
chr5	96122174	96122253	ENSG00000164307:t:96122174-96122253	ERAP1	0	rs173491	452	3	0.996422	9	0.989934	2	0.963665	-0.830496	-2.57393e-16	-0.830496	0.000235163	0.0341514	6.58555	0.0131683	0.130025
chr3	124738106	124738441	ENSG00000173706:s:124738106-124738441	HEG1	0	rs6438871	8	4	0.954036	4	0.907084	6	0.800174	-0.829637	-2.74326e-16	-0.829637	0.000241923	0.0344305	19.2606	0.000254864	0.11013
chr18	71930584	71930712	ENSG00000166347:s:71930584-71930712	CYB5A	0	rs1788616	221	7	0.99512	4	0.994694	3	0.974696	-0.828982	-2.7151e-16	-0.828982	0.000247188	0.0345624	4.41359	0.0391493	0.157515
chr17	79962221	79967067	ENSG00000169696:t:79962221-79967067	ASPSCR1	0	rs7213474	497	2	0.0162068	6	0.0461583	5	0.125649	0.847565	-4.14774e-17	0.847565	0.000253592	0.0347228	7.17036	0.011704	0.129795
chr5	131563232	131563775	ENSG00000072682:s:131563232-131563775	P4HA2	3	rs113823725	269	3	0.574644	9	0.704369	2	0.800363	0.827197	-7.0877e-17	0.827197	0.000262002	0.0347228	7.91922	0.00740449	0.123566
chr15	60768262	60768366	ENSG00000128915:s:60768262-60768366	ICE2	0	rs202212898	234	3	0.567859	4	0.673272	5	0.76404	0.86672	1.72781e-17	0.86672	0.000263679	0.0347228	4.56	0.0428924	0.161839
chr6	29910534	29910803	ENSG00000206503:s:29910534-29910803	HLA-A	2	rs1071743	11	8	0.0263462	3	0.0121068	3	0.000858745	-0.826579	-2.334e-16	-0.826579	0.000267295	0.0347228	10.5751	0.00274256	0.123566
chr8	87527690	87527727	ENSG00000085719:s:87527690-87527727	CPNE3	2	rs6651270	167	2	0.114504	7	0.0705668	5	0.0347089	-0.826258	-2.18616e-16	-0.826258	0.00027008	0.0347228	8.33674	0.00625618	0.123566
chr10	104623487	104624718	ENSG00000166275:t:104623487-104624718	C10orf32	0	rs4917985	585	5	0.0218236	7	0.0361239	2	0.0656258	0.826103	-3.27527e-17	0.826103	0.000271429	0.0347228	6.40469	0.0143069	0.130025
chr10	104623487	104624718	ENSG00000166275:t:104623487-104624718	C10orf32	0	rs4919691	988	5	0.0218236	7	0.0361239	2	0.0656258	0.826103	-3.27527e-17	0.826103	0.000271429	0.0347228	6.40469	0.0143069	0.130025
chr6	29910534	29910803	ENSG00000206503:s:29910534-29910803	HLA-A	2	rs199474485	18	4	0.0315169	7	0.017289	3	0.000858745	-0.826004	-2.38238e-16	-0.826004	0.0002723	0.0347228	12.4723	0.00148481	0.11617
chr3	183873176	183873584	ENSG00000161202:s:183873176-183873584	DVL3	0	rs1709642	330	4	0.00346449	6	0.0061421	4	0.0100814	0.825681	-4.96915e-17	0.825681	0.000275137	0.0347228	2.75229	0.107358	0.230135
chr2	11315094	11315135	ENSG00000162976:t:11315094-11315135	PQLC3	1	rs3732103	52	3	0.963896	5	0.942522	6	0.890868	-0.82521	-2.18499e-16	-0.82521	0.00027933	0.0347228	13.0255	0.00125679	0.115062
chr5	115177643	115177803	ENSG00000177879:s:115177643-115177803	AP3S1	0	rs152368	16	8	0.00613794	3	0.0212521	3	0.0207623	0.8248	-6.02454e-17	0.8248	0.000283013	0.0347228	8.88935	0.00504392	0.123566
chr5	115177643	115177803	ENSG00000177879:s:115177643-115177803	AP3S1	0	rs152397	362	8	0.00613794	3	0.0212521	3	0.0207623	0.8248	-6.02454e-17	0.8248	0.000283013	0.0347228	8.88935	0.00504392	0.123566
chr17	80678126	80678239	ENSG00000141560:s:80678126-80678239	FN3KRP	0	rs3748812	104	5	0.00943448	7	0.0259985	2	0.0920854	0.823705	-7.43646e-18	0.823705	0.000293052	0.0347757	7.94984	0.00731226	0.123566
chr19	49421633	49422001	ENSG00000104805:t:49421633-49422001	NUCB1	0	rs10424134	579	2	0.000600071	4	0.00210786	8	0.00488146	0.823672	-1.95763e-17	0.823672	0.000293363	0.0347757	5.80409	0.0190195	0.135657
chr19	49421633	49422001	ENSG00000104805:t:49421633-49422001	NUCB1	0	rs2287836	333	2	0.000600071	4	0.00210786	8	0.00488146	0.823672	-1.95763e-17	0.823672	0.000293363	0.0347757	5.80409	0.0190195	0.135657
chr3	142539720	142539887	ENSG00000163710:t:142539720-142539887	PCOLCE2	0	rs9841007	687	9	0.00237922	3	0.0034148	2	0.0151309	0.823463	-2.37995e-17	0.823463	0.000295316	0.0347757	5.99021	0.0173857	0.131091
chr3	142539720	142539887	ENSG00000163710:t:142539720-142539887	PCOLCE2	0	rs9846406	309	9	0.00237922	3	0.0034148	2	0.0151309	0.823463	-2.37995e-17	0.823463	0.000295316	0.0347757	5.99021	0.0173857	0.131091
chr21	34717552	34717666	ENSG00000142166:t:34717552-34717666	IFNAR1	0	rs1012335	527	7	0.0129956	3	0.00671191	4	0.00333838	-0.823166	-2.90321e-16	-0.823166	0.000298105	0.0347757	13.7982	0.00100382	0.115062
chr11	117073718	117073909	ENSG00000149591:t:117073718-117073909	TAGLN	1	rs664082	12	2	0.00906959	5	0.0413149	7	0.0856584	0.821967	-5.68333e-17	0.821967	0.000309583	0.0350796	7.20134	0.0100189	0.127961
chr11	117073718	117073909	ENSG00000149591:t:117073718-117073909	TAGLN	1	rs664922	163	2	0.00906959	5	0.0413149	7	0.0856584	0.821967	-5.68333e-17	0.821967	0.000309583	0.0350796	7.20134	0.0100189	0.127961
chr22	30221076	30221347	ENSG00000100325:t:30221076-30221347	ASCC2	0	rs9306465	215	6	0.0024763	5	0.00488025	3	0.0134644	0.821866	-6.73579e-17	0.821866	0.00031057	0.0350796	7.91309	0.0074231	0.123566
chr18	71930584	71930712	ENSG00000166347:s:71930584-71930712	CYB5A	0	rs7238987	29	7	0.99512	5	0.994162	2	0.966028	-0.821774	-2.70252e-16	-0.821774	0.000311462	0.0351125	5.22994	0.0253343	0.143711
chr18	71930584	71930712	ENSG00000166347:s:71930584-71930712	CYB5A	0	rs8091176	713	7	0.99512	5	0.994162	2	0.966028	-0.821774	-2.70252e-16	-0.821774	0.000311462	0.0351125	5.22994	0.0253343	0.143711
chr1	156303338	156303434	ENSG00000163468:s:156303338-156303434	CCT3	0	rs2764402	189	8	0.00229716	4	0.0296047	2	0.0190903	0.820727	4.44029e-19	0.820727	0.000321828	0.0354952	11.1164	0.00228579	0.119251
chr11	34937775	34938046	ENSG00000149089:s:34937775-34938046	APIP	1	rs74344381	597	7	0.957661	3	0.896582	3	0.567597	-0.840224	6.28634e-17	-0.840224	0.000323609	0.0355609	8.89035	0.00604343	0.123566
chr20	47790732	47790806	ENSG00000124214:s:47790732-47790806	STAU1	1	rs2273653	148	5	0.183908	6	0.0696617	2	0.0212838	-0.839778	8.72654e-17	-0.839778	0.000328315	0.0355609	5.43172	0.0252971	0.143711
chr20	47790732	47790806	ENSG00000124214:s:47790732-47790806	STAU1	1	rs35716445	666	5	0.183908	6	0.0696617	2	0.0212838	-0.839778	8.72654e-17	-0.839778	0.000328315	0.0355609	5.43172	0.0252971	0.143711
chr20	47790732	47790806	ENSG00000124214:s:47790732-47790806	STAU1	1	rs6125575	13	5	0.183908	6	0.0696617	2	0.0212838	-0.839778	8.72654e-17	-0.839778	0.000328315	0.0355609	5.43172	0.0252971	0.143711
chr20	47790732	47790806	ENSG00000124214:s:47790732-47790806	STAU1	1	rs6125577	273	5	0.183908	6	0.0696617	2	0.0212838	-0.839778	8.72654e-17	-0.839778	0.000328315	0.0355609	5.43172	0.0252971	0.143711
chr20	47790732	47790806	ENSG00000124214:s:47790732-47790806	STAU1	1	rs61418814	770	5	0.183908	6	0.0696617	2	0.0212838	-0.839778	8.72654e-17	-0.839778	0.000328315	0.0355609	5.43172	0.0252971	0.143711
chr18	54398614	54398828	ENSG00000091157:t:54398614-54398828	WDR7	0	rs11664579	323	7	0.971383	2	0.961705	3	0.942888	-0.860304	-2.52599e-16	-0.860304	0.000329823	0.0355609	5.44414	0.02821	0.147496
chr18	54398614	54398828	ENSG00000091157:t:54398614-54398828	WDR7	0	rs951097	701	7	0.971383	2	0.961705	3	0.942888	-0.860304	-2.52599e-16	-0.860304	0.000329823	0.0355609	5.44414	0.02821	0.147496
chr1	150463870	150463987	ENSG00000143374:t:150463870-150463987	TARS2	0	rs9436118	390	2	0.00703289	5	0.0169591	6	0.0316701	0.838929	1.98315e-17	0.838929	0.000337418	0.03576	6.59664	0.0149001	0.130083
chr17	43195621	43195859	ENSG00000161714:s:43195621-43195859	PLCD3	0	rs12603813	963	8	0.00858579	4	0.0139163	2	0.0320947	0.818789	-1.26941e-17	0.818789	0.000341743	0.0358734	4.27673	0.04226	0.161345
chr1	207940358	207940540	ENSG00000117335:s:207940358-207940540	CD46	2	rs2488259	580	4	0.317276	5	0.217868	5	0.0797111	-0.818689	-3.10803e-16	-0.818689	0.000342804	0.0358734	8.6399	0.00555315	0.123566
chr12	12976137	12976253	ENSG00000213782:s:12976137-12976253	DDX47	1	rs1010878	81	10	0.00397296	2	0.00779574	2	0.0161949	0.81796	-4.50886e-17	0.81796	0.000350563	0.0358971	5.47507	0.0223746	0.141425
chr12	12976137	12976253	ENSG00000213782:s:12976137-12976253	DDX47	1	rs111985640	860	10	0.00397296	2	0.00779574	2	0.0161949	0.81796	-4.50886e-17	0.81796	0.000350563	0.0358971	5.47507	0.0223746	0.141425
chr22	36650944	36651045	ENSG00000100342:s:36650944-36651045	APOL1	0	rs136149	378	2	0.968709	3	0.946774	5	0.907661	-0.902346	2.75648e-16	-0.902346	0.000353119	0.0358971	4.11957	0.0656873	0.185121
chr22	36650944	36651045	ENSG00000100342:s:36650944-36651045	APOL1	0	rs9610469	387	2	0.968709	3	0.946774	5	0.907661	-0.902346	2.75648e-16	-0.902346	0.000353119	0.0358971	4.11957	0.0656873	0.185121
chr12	7014749	7014923	ENSG00000010626:t:7014749-7014923	LRRC23	1	rs2239163	9	4	0.783476	8	0.93968	2	0.98074	0.817206	-1.76295e-17	0.817206	0.000358745	0.0360832	10.852	0.00249659	0.122318
chr14	104053611	104053701	ENSG00000256053:t:104053611-104053701	APOPT1	3	rs8007489	961	2	0.780153	7	0.841577	5	0.877146	0.817032	-4.37664e-17	0.817032	0.00036065	0.0361463	8.89921	0.00502496	0.123566
chr17	18211996	18212255	ENSG00000177302:s:18211996-18212255	TOP3A	0	rs8076336	618	6	0.975369	3	0.915918	2	0.81849	-0.878372	6.06937e-17	-0.878372	0.000373826	0.0366842	6.75692	0.01912	0.136102
chr7	104844074	104844103	ENSG00000135250:s:104844074-104844103	SRPK2	0	rs10281422	445	9	0.996349	2	0.990957	3	0.989207	-0.81563	-2.11278e-16	-0.81563	0.000376328	0.0366842	5.58217	0.0212108	0.140453
chr7	104844074	104844103	ENSG00000135250:s:104844074-104844103	SRPK2	0	rs2240463	254	9	0.996349	2	0.990957	3	0.989207	-0.81563	-2.11278e-16	-0.81563	0.000376328	0.0366842	5.58217	0.0212108	0.140453
chr4	44682711	44682859	ENSG00000151806:t:44682711-44682859	GUF1	2	rs6447368	104	4	0.817313	8	0.875223	2	0.966204	0.815447	-1.03898e-17	0.815447	0.000378418	0.0368001	10.3023	0.00301328	0.123566
chr4	44682711	44682859	ENSG00000151806:t:44682711-44682859	GUF1	2	rs7673246	552	4	0.817313	8	0.875223	2	0.966204	0.815447	-1.03898e-17	0.815447	0.000378418	0.0368001	10.3023	0.00301328	0.123566
chr7	151057227	151058000	ENSG00000013374:s:151057227-151058000	NUB1	0	rs7798855	66	3	0.00607238	4	0.0762613	7	0.180317	0.81539	-3.22078e-17	0.81539	0.000379076	0.0368365	11.3248	0.00213434	0.118967
chr1	236187370	236187513	ENSG00000116962:s:236187370-236187513	NID1	0	rs10803231	420	2	0.913805	6	0.972722	6	0.996012	0.815328	5.36009e-18	0.815328	0.000379776	0.0368753	12.0312	0.00170226	0.118431
chr1	236187370	236187513	ENSG00000116962:s:236187370-236187513	NID1	0	rs3768080	704	2	0.913805	6	0.972722	6	0.996012	0.815328	5.36009e-18	0.815328	0.000379776	0.0368753	12.0312	0.00170226	0.118431
chr11	43472730	43472815	ENSG00000052841:s:43472730-43472815	TTC17	2	rs58984522	918	7	0.934871	3	0.984364	3	0.991761	0.834475	2.98028e-17	0.834475	0.000388493	0.0373583	9.6126	0.00469042	0.123566
chr1	163038935	163039318	ENSG00000117152:t:163038935-163039318	RGS4	0	rs2661317	892	4	0.964744	4	0.981005	2	0.989068	0.899487	1.45069e-17	0.899487	0.00039491	0.0373732	11.7964	0.00573029	0.123566
chr1	163038935	163039318	ENSG00000117152:t:163038935-163039318	RGS4	0	rs2661319	842	4	0.964744	4	0.981005	2	0.989068	0.899487	1.45069e-17	0.899487	0.00039491	0.0373732	11.7964	0.00573029	0.123566
chr21	38494117	38494279	ENSG00000182670:t:38494117-38494279	TTC3	0	rs1003721	985	4	0.995748	4	0.992434	6	0.982161	-0.813361	-2.8861e-16	-0.813361	0.000402869	0.0373732	5.32026	0.0241928	0.143308
chr21	38494117	38494279	ENSG00000182670:t:38494117-38494279	TTC3	0	rs1793870	690	4	0.995748	4	0.992434	6	0.982161	-0.813361	-2.8861e-16	-0.813361	0.000402869	0.0373732	5.32026	0.0241928	0.143308
chr21	38494117	38494279	ENSG00000182670:t:38494117-38494279	TTC3	0	rs2835608	187	4	0.995748	4	0.992434	6	0.982161	-0.813361	-2.8861e-16	-0.813361	0.000402869	0.0373732	5.32026	0.0241928	0.143308
chr21	38494117	38494279	ENSG00000182670:t:38494117-38494279	TTC3	0	rs6517404	801	4	0.995748	4	0.992434	6	0.982161	-0.813361	-2.8861e-16	-0.813361	0.000402869	0.0373732	5.32026	0.0241928	0.143308
chr21	38494117	38494279	ENSG00000182670:t:38494117-38494279	TTC3	0	rs8127148	546	4	0.995748	4	0.992434	6	0.982161	-0.813361	-2.8861e-16	-0.813361	0.000402869	0.0373732	5.32026	0.0241928	0.143308
chr21	38494117	38494279	ENSG00000182670:t:38494117-38494279	TTC3	0	rs8127182	759	4	0.995748	4	0.992434	6	0.982161	-0.813361	-2.8861e-16	-0.813361	0.000402869	0.0373732	5.32026	0.0241928	0.143308
chr21	38494117	38494279	ENSG00000182670:t:38494117-38494279	TTC3	0	rs8130846	504	4	0.995748	4	0.992434	6	0.982161	-0.813361	-2.8861e-16	-0.813361	0.000402869	0.0373732	5.32026	0.0241928	0.143308
chr21	38494117	38494279	ENSG00000182670:t:38494117-38494279	TTC3	0	rs9974374	861	4	0.995748	4	0.992434	6	0.982161	-0.813361	-2.8861e-16	-0.813361	0.000402869	0.0373732	5.32026	0.0241928	0.143308
chr6	86387854	86387977	ENSG00000203875:s:86387854-86387977	SNHG5	0	rs1059307	34	3	0.949444	7	0.991363	4	0.997629	0.813234	-8.76634e-17	0.813234	0.000404404	0.0373732	28.0595	4.78643e-05	0.11013
chr6	86387854	86387977	ENSG00000203875:s:86387854-86387977	SNHG5	0	rs3087978	369	3	0.949444	7	0.991363	4	0.997629	0.813234	-8.76634e-17	0.813234	0.000404404	0.0373732	28.0595	4.78643e-05	0.11013
chr16	771801	771941	ENSG00000103254:s:771801-771941	FAM173A	0	rs55956436	23	4	0.818701	3	0.89501	3	0.954757	0.898147	5.95718e-17	0.898147	0.000415703	0.0374329	7.54177	0.0179309	0.13319
chr4	39329144	39329376	ENSG00000035928:t:39329144-39329376	RFC1	0	rs13137902	996	6	0.995843	5	0.993394	3	0.980447	-0.811971	-2.64102e-16	-0.811971	0.000419867	0.0374329	10.0039	0.00334637	0.123566
chr4	39329144	39329376	ENSG00000035928:t:39329144-39329376	RFC1	0	rs1531850	348	6	0.995843	5	0.993394	3	0.980447	-0.811971	-2.64102e-16	-0.811971	0.000419867	0.0374329	10.0039	0.00334637	0.123566
chr4	39329144	39329376	ENSG00000035928:t:39329144-39329376	RFC1	0	rs2306596	25	6	0.995843	5	0.993394	3	0.980447	-0.811971	-2.64102e-16	-0.811971	0.000419867	0.0374329	10.0039	0.00334637	0.123566
chr21	40550375	40550746	ENSG00000183527:t:40550375-40550746	PSMG1	0	rs3171465	96	6	0.0353551	5	0.0745275	3	0.134472	0.811893	-4.27113e-17	0.811893	0.000420831	0.0374329	9.10122	0.0046543	0.123566
chr2	11304330	11304387	ENSG00000162976:s:11304330-11304387	PQLC3	0	rs12987956	130	4	0.96311	3	0.930862	6	0.829267	-0.831206	1.13687e-16	-0.831206	0.000429753	0.0375379	18.7624	0.000412477	0.113778
chr16	15141073	15141407	ENSG00000157045:s:15141073-15141407	NTAN1	2	rs34955778	317	8	0.00411775	4	0.0070416	2	0.0159993	0.810609	-5.87549e-17	0.810609	0.000437064	0.037624	2.33828	0.142488	0.267179
chr1	77634945	77635080	ENSG00000142892:s:77634945-77635080	PIGK	0	rs67263641	792	8	0.997299	4	0.997109	2	0.992713	-0.810606	-2.8481e-16	-0.810606	0.0004371	0.037624	3.08486	0.0863898	0.207781
chr13	102220050	102220196	ENSG00000198542:t:102220050-102220196	ITGBL1	1	rs7998372	673	2	0.990242	8	0.986542	4	0.955914	-0.810158	-2.37205e-16	-0.810158	0.000442886	0.037624	10.3822	0.00293076	0.123566
chr17	48625915	48626064	ENSG00000006282:t:48625915-48626064	SPATA20	0	rs8076470	14	5	0.998287	5	0.996765	4	0.99228	-0.810062	-2.08688e-16	-0.810062	0.000444128	0.037624	3.13914	0.0834463	0.204116
chr11	507113	507300	ENSG00000023191:s:507113-507300	RNH1	2	rs577649886	334	3	0.234754	9	0.33507	2	0.414895	0.809131	-1.00324e-18	0.809131	0.00045637	0.0382062	8.75147	0.00531822	0.123566
chr17	6673962	6675247	ENSG00000132530:t:6673962-6675247	XAF1	0	rs1533031	792	5	0.0101647	4	0.0167043	4	0.0339205	0.827961	-5.46405e-18	0.827961	0.000474052	0.0386456	5.1805	0.0285762	0.148395
chr17	534790	534868	ENSG00000141252:s:534790-534868	VPS53	0	rs16954064	217	9	0.968716	3	0.988262	2	0.993912	0.807438	-3.05409e-17	0.807438	0.000479317	0.0386456	6.25288	0.0153533	0.130083
chr3	66419902	66419966	ENSG00000144741:t:66419902-66419966	SLC25A26	0	rs11717190	972	4	0.0181389	8	0.0325344	2	0.107541	0.807295	-5.53427e-18	0.807295	0.000481308	0.0386456	6.7665	0.0121348	0.129795
chr3	66419902	66419966	ENSG00000144741:t:66419902-66419966	SLC25A26	0	rs2030570	860	4	0.0181389	8	0.0325344	2	0.107541	0.807295	-5.53427e-18	0.807295	0.000481308	0.0386456	6.7665	0.0121348	0.129795
chr3	66419902	66419966	ENSG00000144741:t:66419902-66419966	SLC25A26	0	rs332352	615	4	0.0181389	8	0.0325344	2	0.107541	0.807295	-5.53427e-18	0.807295	0.000481308	0.0386456	6.7665	0.0121348	0.129795
chr17	57187312	57189706	ENSG00000182628:t:57187312-57189706	SKA2	2	rs12051896	851	2	0.470227	6	0.432165	6	0.39916	-0.807148	-2.54899e-16	-0.807148	0.000483342	0.0386456	6.88479	0.0115108	0.129795
chr6	3267825	3268284	ENSG00000180822:t:3267825-3268284	PSMG4	3	rs11242829	479	2	0.120111	7	0.249559	5	0.387054	0.806397	-7.70054e-17	0.806397	0.000493882	0.0389956	12.7336	0.0013715	0.115062
chr6	3267825	3268284	ENSG00000180822:t:3267825-3268284	PSMG4	3	rs13190845	700	2	0.120111	7	0.249559	5	0.387054	0.806397	-7.70054e-17	0.806397	0.000493882	0.0389956	12.7336	0.0013715	0.115062
chr6	3267825	3268284	ENSG00000180822:t:3267825-3268284	PSMG4	3	rs4959788	33	2	0.120111	7	0.249559	5	0.387054	0.806397	-7.70054e-17	0.806397	0.000493882	0.0389956	12.7336	0.0013715	0.115062
chr6	3267825	3268284	ENSG00000180822:t:3267825-3268284	PSMG4	3	rs9501962	33	2	0.120111	7	0.249559	5	0.387054	0.806397	-7.70054e-17	0.806397	0.000493882	0.0389956	12.7336	0.0013715	0.115062
chr5	96122174	96122253	ENSG00000164307:t:96122174-96122253	ERAP1	0	rs469783	729	3	0.996422	8	0.990299	3	0.971448	-0.806136	-2.54495e-16	-0.806136	0.00049759	0.0389956	4.92149	0.0297427	0.148954
chr12	104705068	104705190	ENSG00000198431:t:104705068-104705190	TXNRD1	4	rs4077561	519	4	0.0707794	7	0.0342079	3	0.00529829	-0.80606	-2.87985e-16	-0.80606	0.000498679	0.0389956	13.0726	0.00123934	0.115062
chr1	144618082	144618296	ENSG00000225241:s:144618082-144618296	ENSG00000225241	1	rs61809738	58	3	0.994243	3	0.971782	3	0.398343	-0.916746	-1.83503e-16	-0.916746	0.000504977	0.0393385	6.321	0.0333408	0.152372
chr14	76201538	76201632	ENSG00000119685:s:76201538-76201632	TTLL5	2	rs2288141	150	3	0.744839	4	0.632342	6	0.587608	-0.825583	6.23632e-17	-0.825583	0.000508757	0.0395443	9.15623	0.00549682	0.123566
chr11	126099119	126099231	ENSG00000197798:s:126099119-126099231	FAM118B	1	rs655626	770	3	0.992309	7	0.969258	4	0.957236	-0.80523	-2.41824e-16	-0.80523	0.00051064	0.0396469	9.28594	0.00434335	0.123566
chr4	83764838	83765662	ENSG00000138674:t:83764838-83765662	SEC31A	0	rs12510471	512	8	0.921561	4	0.892849	2	0.892625	-0.804161	-2.7188e-16	-0.804161	0.000526382	0.040504	6.54381	0.0134212	0.130025
chr4	83764838	83765662	ENSG00000138674:t:83764838-83765662	SEC31A	0	rs9690	612	8	0.921561	4	0.892849	2	0.892625	-0.804161	-2.7188e-16	-0.804161	0.000526382	0.040504	6.54381	0.0134212	0.130025
chr19	1987165	1987252	ENSG00000133243:t:1987165-1987252	BTBD2	0	rs11669527	26	7	0.97802	5	0.953232	2	0.927888	-0.803697	-2.60725e-16	-0.803697	0.000533326	0.040504	8.33108	0.00627028	0.123566
chr19	41916542	41916721	ENSG00000248098:t:41916542-41916721	BCKDHA	2	rs1865054	304	4	0.99208	7	0.979021	3	0.931638	-0.803421	-2.22452e-16	-0.803421	0.000537505	0.040504	3.65403	0.0606913	0.180077
chr19	17387623	17387718	ENSG00000105393:s:17387623-17387718	BABAM1	1	rs11667618	824	4	0.00233071	7	0.00380179	3	0.0125102	0.803124	-5.03319e-17	0.803124	0.000542025	0.040504	9.32027	0.00428831	0.123566
chr19	17387623	17387718	ENSG00000105393:s:17387623-17387718	BABAM1	1	rs11667661	925	4	0.00233071	7	0.00380179	3	0.0125102	0.803124	-5.03319e-17	0.803124	0.000542025	0.040504	9.32027	0.00428831	0.123566
chr4	119199864	119199947	ENSG00000269893:s:119199864-119199947	SNHG8	2	rs658642	175	5	0.17587	6	0.447824	3	0.583783	0.802836	-4.71311e-17	0.802836	0.000546428	0.040504	16.1962	0.000527091	0.113778
chr17	80085568	80085784	ENSG00000176155:s:80085568-80085784	CCDC57	3	rs11077969	65	3	0.800529	3	0.938719	3	0.95137	0.91464	-8.42391e-18	0.91464	0.000549959	0.0406986	7.67129	0.0222184	0.141376
chr17	80085568	80085784	ENSG00000176155:s:80085568-80085784	CCDC57	3	rs11077970	348	3	0.800529	3	0.938719	3	0.95137	0.91464	-8.42391e-18	0.91464	0.000549959	0.0406986	7.67129	0.0222184	0.141376
chr17	80085568	80085784	ENSG00000176155:s:80085568-80085784	CCDC57	3	rs11651952	227	3	0.800529	3	0.938719	3	0.95137	0.91464	-8.42391e-18	0.91464	0.000549959	0.0406986	7.67129	0.0222184	0.141376
chr17	80085568	80085784	ENSG00000176155:s:80085568-80085784	CCDC57	3	rs11658340	724	3	0.800529	3	0.938719	3	0.95137	0.91464	-8.42391e-18	0.91464	0.000549959	0.0406986	7.67129	0.0222184	0.141376
chr17	80085568	80085784	ENSG00000176155:s:80085568-80085784	CCDC57	3	rs34673303	424	3	0.800529	3	0.938719	3	0.95137	0.91464	-8.42391e-18	0.91464	0.000549959	0.0406986	7.67129	0.0222184	0.141376
chr17	80085568	80085784	ENSG00000176155:s:80085568-80085784	CCDC57	3	rs4625783	827	3	0.800529	3	0.938719	3	0.95137	0.91464	-8.42391e-18	0.91464	0.000549959	0.0406986	7.67129	0.0222184	0.141376
chr17	80085568	80085784	ENSG00000176155:s:80085568-80085784	CCDC57	3	rs62078303	358	3	0.800529	3	0.938719	3	0.95137	0.91464	-8.42391e-18	0.91464	0.000549959	0.0406986	7.67129	0.0222184	0.141376
chr17	80085568	80085784	ENSG00000176155:s:80085568-80085784	CCDC57	3	rs62078304	344	3	0.800529	3	0.938719	3	0.95137	0.91464	-8.42391e-18	0.91464	0.000549959	0.0406986	7.67129	0.0222184	0.141376
chr17	80085568	80085784	ENSG00000176155:s:80085568-80085784	CCDC57	3	rs62078305	242	3	0.800529	3	0.938719	3	0.95137	0.91464	-8.42391e-18	0.91464	0.000549959	0.0406986	7.67129	0.0222184	0.141376
chr17	80085568	80085784	ENSG00000176155:s:80085568-80085784	CCDC57	3	rs6502061	590	3	0.800529	3	0.938719	3	0.95137	0.91464	-8.42391e-18	0.91464	0.000549959	0.0406986	7.67129	0.0222184	0.141376
chr17	80085568	80085784	ENSG00000176155:s:80085568-80085784	CCDC57	3	rs71370218	322	3	0.800529	3	0.938719	3	0.95137	0.91464	-8.42391e-18	0.91464	0.000549959	0.0406986	7.67129	0.0222184	0.141376
chr17	80085568	80085784	ENSG00000176155:s:80085568-80085784	CCDC57	3	rs7213172	135	3	0.800529	3	0.938719	3	0.95137	0.91464	-8.42391e-18	0.91464	0.000549959	0.0406986	7.67129	0.0222184	0.141376
chr17	80085568	80085784	ENSG00000176155:s:80085568-80085784	CCDC57	3	rs7406162	818	3	0.800529	3	0.938719	3	0.95137	0.91464	-8.42391e-18	0.91464	0.000549959	0.0406986	7.67129	0.0222184	0.141376
chr17	80085568	80085784	ENSG00000176155:s:80085568-80085784	CCDC57	3	rs7406163	821	3	0.800529	3	0.938719	3	0.95137	0.91464	-8.42391e-18	0.91464	0.000549959	0.0406986	7.67129	0.0222184	0.141376
chr17	80085568	80085784	ENSG00000176155:s:80085568-80085784	CCDC57	3	rs74381415	310	3	0.800529	3	0.938719	3	0.95137	0.91464	-8.42391e-18	0.91464	0.000549959	0.0406986	7.67129	0.0222184	0.141376
chr17	80085568	80085784	ENSG00000176155:s:80085568-80085784	CCDC57	3	rs79780738	309	3	0.800529	3	0.938719	3	0.95137	0.91464	-8.42391e-18	0.91464	0.000549959	0.0406986	7.67129	0.0222184	0.141376
chr17	18209864	18210473	ENSG00000177302:t:18209864-18210473	TOP3A	1	rs1563633	987	8	0.020394	2	0.0404532	2	0.106737	0.843855	2.66185e-17	0.843855	0.000558973	0.0411954	3.46432	0.0766105	0.196646
chr2	242606011	242606253	ENSG00000168397:t:242606011-242606253	ATG4B	2	rs35263340	113	7	0.993046	5	0.987194	2	0.981723	-0.801008	-2.25765e-16	-0.801008	0.000575089	0.0420836	5.60455	0.0209768	0.140375
chr17	530414	530556	ENSG00000141252:t:530414-530556	VPS53	0	rs16954064	217	9	0.0222861	3	0.00979287	2	0.00412089	-0.800697	-2.77666e-16	-0.800697	0.000580084	0.0423589	4.81639	0.031448	0.150645
chr5	304292	304336	ENSG00000249915:s:304292-304336	PDCD6	2	rs2672730	998	3	0.0420081	4	0.0190815	7	0.00631361	-0.800306	-2.41121e-16	-0.800306	0.000586424	0.0427083	14.6036	0.000801666	0.113778
chr5	304292	304336	ENSG00000249915:s:304292-304336	PDCD6	2	rs2672767	770	3	0.0420081	4	0.0190815	7	0.00631361	-0.800306	-2.41121e-16	-0.800306	0.000586424	0.0427083	14.6036	0.000801666	0.113778
chr5	304292	304336	ENSG00000249915:s:304292-304336	PDCD6	2	rs2672770	748	3	0.0420081	4	0.0190815	7	0.00631361	-0.800306	-2.41121e-16	-0.800306	0.000586424	0.0427083	14.6036	0.000801666	0.113778
chr5	304292	304336	ENSG00000249915:s:304292-304336	PDCD6	2	rs4957018	521	3	0.0420081	4	0.0190815	7	0.00631361	-0.800306	-2.41121e-16	-0.800306	0.000586424	0.0427083	14.6036	0.000801666	0.113778
chr5	304292	304336	ENSG00000249915:s:304292-304336	PDCD6	2	rs79450487	507	3	0.0420081	4	0.0190815	7	0.00631361	-0.800306	-2.41121e-16	-0.800306	0.000586424	0.0427083	14.6036	0.000801666	0.113778
chr3	33557515	33557643	ENSG00000163539:s:33557515-33557643	CLASP2	1	rs1357541	892	3	0.98824	4	0.964663	6	0.92996	-0.820058	9.87284e-17	-0.820058	0.000597173	0.0427083	9.15623	0.00549682	0.123566
chr3	33557515	33557643	ENSG00000163539:s:33557515-33557643	CLASP2	1	rs1357542	844	3	0.98824	4	0.964663	6	0.92996	-0.820058	9.87284e-17	-0.820058	0.000597173	0.0427083	9.15623	0.00549682	0.123566
chr19	10675605	10675710	ENSG00000129347:t:10675605-10675710	KRI1	0	rs3745244	45	4	0.0194002	5	0.10185	4	0.235879	0.819996	7.68632e-18	0.819996	0.000598227	0.0427083	26.3868	0.000102593	0.11013
chr2	11304330	11304387	ENSG00000162976:s:11304330-11304387	PQLC3	0	rs33985535	215	3	0.968846	3	0.935517	7	0.843934	-0.819004	8.46675e-17	-0.819004	0.000615347	0.0427083	13.5169	0.00143553	0.115062
chr2	11304330	11304387	ENSG00000162976:s:11304330-11304387	PQLC3	0	rs35332442	141	3	0.968846	3	0.935517	7	0.843934	-0.819004	8.46675e-17	-0.819004	0.000615347	0.0427083	13.5169	0.00143553	0.115062
chr21	33784689	33785321	ENSG00000166979:s:33784689-33785321	EVA1C	3	rs4816434	204	2	0.495516	6	0.290131	3	0.163056	-0.863365	7.29389e-17	-0.863365	0.000616938	0.0427083	12.8235	0.00319575	0.123566
chr21	33784689	33785321	ENSG00000166979:s:33784689-33785321	EVA1C	3	rs4816435	757	2	0.495516	6	0.290131	3	0.163056	-0.863365	7.29389e-17	-0.863365	0.000616938	0.0427083	12.8235	0.00319575	0.123566
chr10	127483449	127483796	ENSG00000188690:s:127483449-127483796	UROS	3	rs41315014	193	4	0.831121	7	0.755607	3	0.599523	-0.798413	-2.24222e-16	-0.798413	0.00061785	0.0427083	9.17857	0.004521	0.123566
chr4	100827674	100827768	ENSG00000164031:s:100827674-100827768	DNAJB14	0	rs7686428	487	4	0.0126674	6	0.0361248	4	0.0529727	0.798045	1.47107e-17	0.798045	0.000624117	0.0427083	5.69752	0.0200366	0.138967
chr17	57187312	57189706	ENSG00000182628:t:57187312-57189706	SKA2	2	rs1871751	662	2	0.470227	7	0.429731	5	0.395968	-0.796904	-2.27996e-16	-0.796904	0.00064387	0.0427083	7.60454	0.00843673	0.125989
chr11	93470230	93470405	ENSG00000166012:t:93470230-93470405	TAF1D	0	rs7105804	831	5	0.00231908	7	0.00272396	2	0.00735723	0.796903	-4.4851e-17	0.796903	0.000643885	0.0427083	5.10494	0.0270209	0.145888
chr14	24614919	24615120	ENSG00000100911:t:24614919-24615120	PSME2	3	rs4575	18	4	0.965626	7	0.949023	3	0.830533	-0.796695	-2.48906e-16	-0.796695	0.000647534	0.0427083	12.4723	0.00148481	0.11617
chr12	78534062	78534114	ENSG00000067798:s:78534062-78534114	NAV3	0	rs74107113	657	5	0.0131905	3	0.0219034	4	0.0502187	0.838911	-3.39979e-17	0.838911	0.000647556	0.0427083	5.54116	0.0270041	0.145874
chr6	37344702	37344809	ENSG00000112130:s:37344702-37344809	RNF8	0	rs2284923	6	6	0.789785	4	0.929132	4	0.977614	0.796658	-4.64322e-17	0.796658	0.000648184	0.0427083	16.2126	0.000524898	0.113778
chr6	37344702	37344809	ENSG00000112130:s:37344702-37344809	RNF8	0	rs9394432	610	6	0.789785	4	0.929132	4	0.977614	0.796658	-4.64322e-17	0.796658	0.000648184	0.0427083	16.2126	0.000524898	0.113778
chr17	7573927	7574033	ENSG00000141510:t:7573927-7574033	TP53	0	rs1641549	742	3	0.997457	8	0.993986	3	0.990835	-0.796228	-2.1998e-16	-0.796228	0.000655801	0.0427083	4.08622	0.0470907	0.163503
chr16	88782341	88782385	ENSG00000103335:s:88782341-88782385	PIEZO1	0	rs1058158	648	5	0.00402922	7	0.00990639	2	0.0201409	0.796064	-2.67626e-17	0.796064	0.000658719	0.0427083	8.67395	0.00548019	0.123566
chr16	88782341	88782385	ENSG00000103335:s:88782341-88782385	PIEZO1	0	rs1803382	759	5	0.00402922	7	0.00990639	2	0.0201409	0.796064	-2.67626e-17	0.796064	0.000658719	0.0427083	8.67395	0.00548019	0.123566
chr9	33971649	33971752	ENSG00000137073:s:33971649-33971752	UBAP2	0	rs307661	724	2	0.933328	5	0.95429	7	0.980507	0.796035	-3.86388e-18	0.796035	0.000659242	0.0427083	11.1574	0.00225507	0.118967
chr11	34937775	34938046	ENSG00000149089:s:34937775-34938046	APIP	1	rs113082065	622	6	0.956848	4	0.913071	3	0.567597	-0.816412	6.20499e-17	-0.816412	0.000661878	0.0427083	9.28262	0.00525787	0.123566
chr22	50315232	50315409	ENSG00000184164:s:50315232-50315409	CRELD2	1	rs12160965	28	6	0.0111029	6	0.00361518	2	0.00153058	-0.795873	-2.83213e-16	-0.795873	0.000662136	0.0427083	18.8748	0.000277856	0.11013
chr16	3336023	3336884	ENSG00000006194:t:3336023-3336884	ZNF263	0	rs186371	814	4	0.269685	5	0.198234	2	0.133003	-0.860863	6.57355e-17	-0.860863	0.000666915	0.0427083	4.78107	0.0430577	0.161839
chr9	130270146	130270257	ENSG00000136830:t:130270146-130270257	FAM129B	0	rs2244957	679	6	0.000586123	6	0.00189772	2	0.00193436	0.795221	2.6091e-17	0.795221	0.000673895	0.0427083	4.68504	0.0337443	0.152777
chr15	59041679	59042177	ENSG00000137845:s:59041679-59042177	ADAM10	1	rs72743100	457	6	0.995569	5	0.989936	3	0.9896	-0.795184	-1.96057e-16	-0.795184	0.000674582	0.0427083	3.38301	0.0716002	0.190928
chr3	124738106	124738441	ENSG00000173706:s:124738106-124738441	HEG1	0	rs6438872	142	3	0.953976	5	0.91651	6	0.800174	-0.795175	-2.6886e-16	-0.795175	0.000674732	0.0427083	13.9018	0.000974679	0.115062
chr3	124738106	124738441	ENSG00000173706:s:124738106-124738441	HEG1	0	rs6438873	207	3	0.953976	5	0.91651	6	0.800174	-0.795175	-2.6886e-16	-0.795175	0.000674732	0.0427083	13.9018	0.000974679	0.115062
chr3	124738106	124738441	ENSG00000173706:s:124738106-124738441	HEG1	0	rs7619979	954	3	0.953976	5	0.91651	6	0.800174	-0.795175	-2.6886e-16	-0.795175	0.000674732	0.0427083	13.9018	0.000974679	0.115062
chr4	99407696	99408035	ENSG00000168785:s:99407696-99408035	TSPAN5	0	rs6854915	496	3	0.00738806	5	0.0193534	6	0.0346472	0.794985	-7.50615e-18	0.794985	0.000678195	0.0427083	5.68538	0.0201566	0.139204
chr17	48625915	48626064	ENSG00000006282:t:48625915-48626064	SPATA20	0	rs8076632	13	6	0.998317	4	0.99634	4	0.99228	-0.79477	-2.29353e-16	-0.79477	0.000682135	0.0427595	3.18023	0.0812968	0.201535
chr11	236546	237144	ENSG00000185627:s:236546-237144	PSMD13	0	rs505404	773	9	0.98706	3	0.980193	2	0.968171	-0.794572	-2.3248e-16	-0.794572	0.000685776	0.0428069	8.13721	0.00677649	0.123566
chr17	6916916	6917061	ENSG00000161939:t:6916916-6917061	RNASEK-C17orf49	0	rs3180517	934	8	0.24218	4	0.208466	2	0.200946	-0.793883	-3.22532e-16	-0.793883	0.000698574	0.0430354	4.05286	0.0480021	0.163503
chr12	109547634	109548797	ENSG00000076248:t:109547634-109548797	UNG	0	rs246079	574	2	0.994668	9	0.988928	2	0.97466	-0.814211	7.4785e-17	-0.814211	0.000703523	0.0430354	3.42029	0.0738271	0.193383
chr5	34686967	34687060	ENSG00000039560:s:34686967-34687060	RAI14	3	rs11741868	920	8	0.994873	3	0.992926	3	0.987006	-0.793404	-2.71856e-16	-0.793404	0.000707581	0.0430354	5.55989	0.0214469	0.140453
chr3	45038579	45038744	ENSG00000075914:s:45038579-45038744	EXOSC7	0	rs2372851	708	2	0.997694	9	0.994831	3	0.988405	-0.792679	-2.63822e-16	-0.792679	0.000721391	0.0432	3.3545	0.0728772	0.192923
chr3	45038579	45038744	ENSG00000075914:s:45038579-45038744	EXOSC7	0	rs4683029	193	2	0.997694	9	0.994831	3	0.988405	-0.792679	-2.63822e-16	-0.792679	0.000721391	0.0432	3.3545	0.0728772	0.192923
chr14	104053611	104053701	ENSG00000256053:t:104053611-104053701	APOPT1	3	rs58601596	743	2	0.780153	6	0.841223	6	0.871572	0.792492	-3.59793e-17	0.792492	0.000724989	0.0432	7.21385	0.00996484	0.127961
chr14	104053611	104053701	ENSG00000256053:t:104053611-104053701	APOPT1	3	rs8008382	814	2	0.780153	6	0.841223	6	0.871572	0.792492	-3.59793e-17	0.792492	0.000724989	0.0432	7.21385	0.00996484	0.127961
chr12	10763221	10763279	ENSG00000111196:s:10763221-10763279	MAGOHB	0	rs11053879	46	5	0.997882	7	0.995079	2	0.991247	-0.792379	-2.91233e-16	-0.792379	0.000727163	0.0432	4.60041	0.0353289	0.154666
chr12	10763221	10763279	ENSG00000111196:s:10763221-10763279	MAGOHB	0	rs11053880	16	5	0.997882	7	0.995079	2	0.991247	-0.792379	-2.91233e-16	-0.792379	0.000727163	0.0432	4.60041	0.0353289	0.154666
chr12	10763221	10763279	ENSG00000111196:s:10763221-10763279	MAGOHB	0	rs2290718	334	5	0.997882	7	0.995079	2	0.991247	-0.792379	-2.91233e-16	-0.792379	0.000727163	0.0432	4.60041	0.0353289	0.154666
chr1	207940358	207940540	ENSG00000117335:s:207940358-207940540	CD46	2	rs2796278	814	4	0.317276	6	0.192206	4	0.0836641	-0.791439	-2.93712e-16	-0.791439	0.00074551	0.0432	6.38992	0.0144049	0.130025
chr10	99923050	99923154	ENSG00000166024:s:99923050-99923154	R3HCC1L	1	rs10450402	776	2	0.805897	4	0.735497	4	0.670841	-0.881334	2.92418e-16	-0.881334	0.000749998	0.0432	18.132	0.00170372	0.118431
chr16	81015411	81015482	ENSG00000103121:t:81015411-81015482	CMC2	4	rs1469123	979	3	0.0214571	8	0.00944314	3	0.000769664	-0.790777	-2.54285e-16	-0.790777	0.000758646	0.0432	10.1105	0.00322253	0.123566
chr16	81015411	81015482	ENSG00000103121:t:81015411-81015482	CMC2	4	rs1469124	874	3	0.0214571	8	0.00944314	3	0.000769664	-0.790777	-2.54285e-16	-0.790777	0.000758646	0.0432	10.1105	0.00322253	0.123566
chr16	81015411	81015482	ENSG00000103121:t:81015411-81015482	CMC2	4	rs1469125	760	3	0.0214571	8	0.00944314	3	0.000769664	-0.790777	-2.54285e-16	-0.790777	0.000758646	0.0432	10.1105	0.00322253	0.123566
chr16	81015411	81015482	ENSG00000103121:t:81015411-81015482	CMC2	4	rs1477381	782	3	0.0214571	8	0.00944314	3	0.000769664	-0.790777	-2.54285e-16	-0.790777	0.000758646	0.0432	10.1105	0.00322253	0.123566
chr16	81015411	81015482	ENSG00000103121:t:81015411-81015482	CMC2	4	rs2098726	84	3	0.0214571	8	0.00944314	3	0.000769664	-0.790777	-2.54285e-16	-0.790777	0.000758646	0.0432	10.1105	0.00322253	0.123566
chr16	81015411	81015482	ENSG00000103121:t:81015411-81015482	CMC2	4	rs2113196	131	3	0.0214571	8	0.00944314	3	0.000769664	-0.790777	-2.54285e-16	-0.790777	0.000758646	0.0432	10.1105	0.00322253	0.123566
chr16	81015411	81015482	ENSG00000103121:t:81015411-81015482	CMC2	4	rs2113197	147	3	0.0214571	8	0.00944314	3	0.000769664	-0.790777	-2.54285e-16	-0.790777	0.000758646	0.0432	10.1105	0.00322253	0.123566
chr16	81015411	81015482	ENSG00000103121:t:81015411-81015482	CMC2	4	rs2123626	335	3	0.0214571	8	0.00944314	3	0.000769664	-0.790777	-2.54285e-16	-0.790777	0.000758646	0.0432	10.1105	0.00322253	0.123566
chr16	81015411	81015482	ENSG00000103121:t:81015411-81015482	CMC2	4	rs2123627	329	3	0.0214571	8	0.00944314	3	0.000769664	-0.790777	-2.54285e-16	-0.790777	0.000758646	0.0432	10.1105	0.00322253	0.123566
chr16	81015411	81015482	ENSG00000103121:t:81015411-81015482	CMC2	4	rs2167889	673	3	0.0214571	8	0.00944314	3	0.000769664	-0.790777	-2.54285e-16	-0.790777	0.000758646	0.0432	10.1105	0.00322253	0.123566
chr16	81015411	81015482	ENSG00000103121:t:81015411-81015482	CMC2	4	rs2244452	13	3	0.0214571	8	0.00944314	3	0.000769664	-0.790777	-2.54285e-16	-0.790777	0.000758646	0.0432	10.1105	0.00322253	0.123566
chr16	81015411	81015482	ENSG00000103121:t:81015411-81015482	CMC2	4	rs2316923	538	3	0.0214571	8	0.00944314	3	0.000769664	-0.790777	-2.54285e-16	-0.790777	0.000758646	0.0432	10.1105	0.00322253	0.123566
chr16	81015411	81015482	ENSG00000103121:t:81015411-81015482	CMC2	4	rs2549833	87	3	0.0214571	8	0.00944314	3	0.000769664	-0.790777	-2.54285e-16	-0.790777	0.000758646	0.0432	10.1105	0.00322253	0.123566
chr16	81015411	81015482	ENSG00000103121:t:81015411-81015482	CMC2	4	rs2549835	465	3	0.0214571	8	0.00944314	3	0.000769664	-0.790777	-2.54285e-16	-0.790777	0.000758646	0.0432	10.1105	0.00322253	0.123566
chr16	81015411	81015482	ENSG00000103121:t:81015411-81015482	CMC2	4	rs2549836	936	3	0.0214571	8	0.00944314	3	0.000769664	-0.790777	-2.54285e-16	-0.790777	0.000758646	0.0432	10.1105	0.00322253	0.123566
chr16	81015411	81015482	ENSG00000103121:t:81015411-81015482	CMC2	4	rs2549837	970	3	0.0214571	8	0.00944314	3	0.000769664	-0.790777	-2.54285e-16	-0.790777	0.000758646	0.0432	10.1105	0.00322253	0.123566
chr16	81015411	81015482	ENSG00000103121:t:81015411-81015482	CMC2	4	rs2549852	656	3	0.0214571	8	0.00944314	3	0.000769664	-0.790777	-2.54285e-16	-0.790777	0.000758646	0.0432	10.1105	0.00322253	0.123566
chr16	81015411	81015482	ENSG00000103121:t:81015411-81015482	CMC2	4	rs2549865	731	3	0.0214571	8	0.00944314	3	0.000769664	-0.790777	-2.54285e-16	-0.790777	0.000758646	0.0432	10.1105	0.00322253	0.123566
chr16	81015411	81015482	ENSG00000103121:t:81015411-81015482	CMC2	4	rs2602448	527	3	0.0214571	8	0.00944314	3	0.000769664	-0.790777	-2.54285e-16	-0.790777	0.000758646	0.0432	10.1105	0.00322253	0.123566
chr18	77710724	77711025	ENSG00000122490:s:77710724-77711025	PQLC1	1	rs2012687	403	2	0.136792	6	0.058181	4	0.0264812	-0.833331	-2.66762e-16	-0.833331	0.00076017	0.0432	12.3064	0.00265963	0.123566
chr7	40131846	40132836	ENSG00000065883:t:40131846-40132836	CDK13	0	rs798861	596	2	0.231566	6	0.270865	6	0.366677	0.78983	-3.66805e-17	0.78983	0.000777781	0.0432	7.8122	0.00773787	0.123566
chr4	187122311	187122496	ENSG00000145476:s:187122311-187122496	CYP4V2	0	rs13112892	782	3	0.988786	7	0.98249	2	0.974483	-0.832176	-2.5539e-16	-0.832176	0.000785272	0.0432	5.59773	0.0263299	0.145425
chr8	62596112	62596749	ENSG00000198363:s:62596112-62596749	ASPH	0	rs10111006	517	5	0.0294088	7	0.0432443	2	0.0572035	0.789293	-5.21965e-17	0.789293	0.000788786	0.0432	4.60041	0.0353289	0.154666
chr9	94877596	94877666	ENSG00000090054:s:94877596-94877666	SPTLC1	0	rs2297568	193	6	0.00553645	5	0.0185049	3	0.0221735	0.788823	-5.59171e-17	0.788823	0.000798525	0.0432	11.4139	0.00207329	0.118967
chr9	94877596	94877666	ENSG00000090054:s:94877596-94877666	SPTLC1	0	rs6479405	534	6	0.00553645	5	0.0185049	3	0.0221735	0.788823	-5.59171e-17	0.788823	0.000798525	0.0432	11.4139	0.00207329	0.118967
chr21	34956896	34957074	ENSG00000159147:s:34956896-34957074	DONSON	0	rs34351464	616	5	0.694529	5	0.804062	3	0.843695	0.809475	-1.42307e-17	0.809475	0.000800176	0.0432	6.19199	0.0177956	0.132879
chr21	34956896	34957074	ENSG00000159147:s:34956896-34957074	DONSON	0	rs7280365	663	5	0.694529	5	0.804062	3	0.843695	0.809475	-1.42307e-17	0.809475	0.000800176	0.0432	6.19199	0.0177956	0.132879
chr22	19462993	19463125	ENSG00000070010:t:19462993-19463125	UFD1L	1	rs5993649	99	6	0.222361	5	0.0900894	3	0.0473322	-0.788641	-2.38843e-16	-0.788641	0.000802311	0.0432	7.70809	0.0080793	0.124922
chr3	11887976	11888393	ENSG00000144559:s:11887976-11888393	TAMM41	0	rs2454145	474	5	0.0180746	3	0.0544964	2	0.168956	0.879119	2.02222e-17	0.879119	0.000805333	0.0432	7.49997	0.0181705	0.133514
chr3	11887976	11888393	ENSG00000144559:s:11887976-11888393	TAMM41	0	rs2470567	555	5	0.0180746	3	0.0544964	2	0.168956	0.879119	2.02222e-17	0.879119	0.000805333	0.0432	7.49997	0.0181705	0.133514
chr3	11887976	11888393	ENSG00000144559:s:11887976-11888393	TAMM41	0	rs2470568	495	5	0.0180746	3	0.0544964	2	0.168956	0.879119	2.02222e-17	0.879119	0.000805333	0.0432	7.49997	0.0181705	0.133514
chr3	11887976	11888393	ENSG00000144559:s:11887976-11888393	TAMM41	0	rs373193	479	5	0.0180746	3	0.0544964	2	0.168956	0.879119	2.02222e-17	0.879119	0.000805333	0.0432	7.49997	0.0181705	0.133514
chr3	11887976	11888393	ENSG00000144559:s:11887976-11888393	TAMM41	0	rs392621	205	5	0.0180746	3	0.0544964	2	0.168956	0.879119	2.02222e-17	0.879119	0.000805333	0.0432	7.49997	0.0181705	0.133514
chr3	11887976	11888393	ENSG00000144559:s:11887976-11888393	TAMM41	0	rs402731	354	5	0.0180746	3	0.0544964	2	0.168956	0.879119	2.02222e-17	0.879119	0.000805333	0.0432	7.49997	0.0181705	0.133514
chr3	11887976	11888393	ENSG00000144559:s:11887976-11888393	TAMM41	0	rs420537	181	5	0.0180746	3	0.0544964	2	0.168956	0.879119	2.02222e-17	0.879119	0.000805333	0.0432	7.49997	0.0181705	0.133514
chr1	54681814	54682017	ENSG00000116221:s:54681814-54682017	MRPL37	0	rs613158	180	4	0.996119	7	0.991251	3	0.967042	-0.788451	-2.87314e-16	-0.788451	0.000806307	0.0432	9.96819	0.00338905	0.123566
chr15	52632393	52632591	ENSG00000197535:t:52632393-52632591	MYO5A	0	rs752866	798	2	0.498463	4	0.625466	8	0.663812	0.788165	-3.19178e-17	0.788165	0.000812308	0.0432	5.21156	0.0255744	0.144091
chr6	3000110	3000319	ENSG00000124588:s:3000110-3000319	NQO2	1	rs56001576	128	2	0.00661103	5	0.0145903	7	0.0842972	0.787883	-6.99291e-17	0.787883	0.000818294	0.0432	12.5179	0.00146428	0.115672
chr11	34937775	34938046	ENSG00000149089:s:34937775-34938046	APIP	1	rs112032820	299	7	0.957661	4	0.875435	2	0.445397	-0.808451	3.41607e-17	-0.808451	0.000822388	0.0432	8.41616	0.00718967	0.123566
chr11	34937775	34938046	ENSG00000149089:s:34937775-34938046	APIP	1	rs17432226	290	7	0.957661	4	0.875435	2	0.445397	-0.808451	3.41607e-17	-0.808451	0.000822388	0.0432	8.41616	0.00718967	0.123566
chr11	34937775	34938046	ENSG00000149089:s:34937775-34938046	APIP	1	rs61734605	0	7	0.957661	4	0.875435	2	0.445397	-0.808451	3.41607e-17	-0.808451	0.000822388	0.0432	8.41616	0.00718967	0.123566
chr11	34937775	34938046	ENSG00000149089:s:34937775-34938046	APIP	1	rs72926580	418	7	0.957661	4	0.875435	2	0.445397	-0.808451	3.41607e-17	-0.808451	0.000822388	0.0432	8.41616	0.00718967	0.123566
chr11	34937775	34938046	ENSG00000149089:s:34937775-34938046	APIP	1	rs72928507	615	7	0.957661	4	0.875435	2	0.445397	-0.808451	3.41607e-17	-0.808451	0.000822388	0.0432	8.41616	0.00718967	0.123566
chr11	34937775	34938046	ENSG00000149089:s:34937775-34938046	APIP	1	rs72930433	168	7	0.957661	4	0.875435	2	0.445397	-0.808451	3.41607e-17	-0.808451	0.000822388	0.0432	8.41616	0.00718967	0.123566
chr20	44049168	44049333	ENSG00000124155:s:44049168-44049333	PIGT	0	rs4812899	319	7	0.964705	3	0.942052	4	0.939249	-0.787425	-2.42404e-16	-0.787425	0.00082807	0.0432	3.48472	0.0672543	0.187092
chr7	90233532	90233563	ENSG00000058091:s:90233532-90233563	CDK14	0	rs11563833	630	5	0.025467	7	0.0201029	2	0.00593386	-0.78741	-2.66192e-16	-0.78741	0.00082839	0.0432	5.1286	0.0266917	0.145602
chr17	7530025	7530111	ENSG00000141504:t:7530025-7530111	SAT2	1	rs858520	10	8	0.254631	4	0.50698	2	0.650347	0.787401	-2.41028e-17	0.787401	0.000828582	0.0432	16.619	0.000474008	0.113778
chr17	7530025	7530111	ENSG00000141504:t:7530025-7530111	SAT2	1	rs858521	35	8	0.254631	4	0.50698	2	0.650347	0.787401	-2.41028e-17	0.787401	0.000828582	0.0432	16.619	0.000474008	0.113778
chr3	127806549	127806687	ENSG00000175792:s:127806549-127806687	RUVBL1	0	rs1007232	479	8	0.0031384	4	0.0116028	2	0.0198996	0.787355	2.28788e-17	0.787355	0.000829568	0.0432	8.0586	0.00699542	0.123566
chr3	127806549	127806687	ENSG00000175792:s:127806549-127806687	RUVBL1	0	rs1007233	359	8	0.0031384	4	0.0116028	2	0.0198996	0.787355	2.28788e-17	0.787355	0.000829568	0.0432	8.0586	0.00699542	0.123566
chr3	127806549	127806687	ENSG00000175792:s:127806549-127806687	RUVBL1	0	rs1044843	365	8	0.0031384	4	0.0116028	2	0.0198996	0.787355	2.28788e-17	0.787355	0.000829568	0.0432	8.0586	0.00699542	0.123566
chr3	127806549	127806687	ENSG00000175792:s:127806549-127806687	RUVBL1	0	rs1057156	181	8	0.0031384	4	0.0116028	2	0.0198996	0.787355	2.28788e-17	0.787355	0.000829568	0.0432	8.0586	0.00699542	0.123566
chr3	127806549	127806687	ENSG00000175792:s:127806549-127806687	RUVBL1	0	rs1057220	269	8	0.0031384	4	0.0116028	2	0.0198996	0.787355	2.28788e-17	0.787355	0.000829568	0.0432	8.0586	0.00699542	0.123566
chr3	127806549	127806687	ENSG00000175792:s:127806549-127806687	RUVBL1	0	rs11706262	717	8	0.0031384	4	0.0116028	2	0.0198996	0.787355	2.28788e-17	0.787355	0.000829568	0.0432	8.0586	0.00699542	0.123566
chr3	127806549	127806687	ENSG00000175792:s:127806549-127806687	RUVBL1	0	rs11706281	52	8	0.0031384	4	0.0116028	2	0.0198996	0.787355	2.28788e-17	0.787355	0.000829568	0.0432	8.0586	0.00699542	0.123566
chr3	127806549	127806687	ENSG00000175792:s:127806549-127806687	RUVBL1	0	rs11714256	394	8	0.0031384	4	0.0116028	2	0.0198996	0.787355	2.28788e-17	0.787355	0.000829568	0.0432	8.0586	0.00699542	0.123566
chr3	127806549	127806687	ENSG00000175792:s:127806549-127806687	RUVBL1	0	rs11719889	769	8	0.0031384	4	0.0116028	2	0.0198996	0.787355	2.28788e-17	0.787355	0.000829568	0.0432	8.0586	0.00699542	0.123566
chr3	127806549	127806687	ENSG00000175792:s:127806549-127806687	RUVBL1	0	rs13063604	756	8	0.0031384	4	0.0116028	2	0.0198996	0.787355	2.28788e-17	0.787355	0.000829568	0.0432	8.0586	0.00699542	0.123566
chr3	127806549	127806687	ENSG00000175792:s:127806549-127806687	RUVBL1	0	rs13070488	55	8	0.0031384	4	0.0116028	2	0.0198996	0.787355	2.28788e-17	0.787355	0.000829568	0.0432	8.0586	0.00699542	0.123566
chr3	127806549	127806687	ENSG00000175792:s:127806549-127806687	RUVBL1	0	rs13094208	232	8	0.0031384	4	0.0116028	2	0.0198996	0.787355	2.28788e-17	0.787355	0.000829568	0.0432	8.0586	0.00699542	0.123566
chr3	127806549	127806687	ENSG00000175792:s:127806549-127806687	RUVBL1	0	rs13100212	317	8	0.0031384	4	0.0116028	2	0.0198996	0.787355	2.28788e-17	0.787355	0.000829568	0.0432	8.0586	0.00699542	0.123566
chr3	127806549	127806687	ENSG00000175792:s:127806549-127806687	RUVBL1	0	rs56211835	314	8	0.0031384	4	0.0116028	2	0.0198996	0.787355	2.28788e-17	0.787355	0.000829568	0.0432	8.0586	0.00699542	0.123566
chr3	127806549	127806687	ENSG00000175792:s:127806549-127806687	RUVBL1	0	rs67763343	245	8	0.0031384	4	0.0116028	2	0.0198996	0.787355	2.28788e-17	0.787355	0.000829568	0.0432	8.0586	0.00699542	0.123566
chr3	127806549	127806687	ENSG00000175792:s:127806549-127806687	RUVBL1	0	rs6796874	219	8	0.0031384	4	0.0116028	2	0.0198996	0.787355	2.28788e-17	0.787355	0.000829568	0.0432	8.0586	0.00699542	0.123566
chr3	127806549	127806687	ENSG00000175792:s:127806549-127806687	RUVBL1	0	rs9819960	450	8	0.0031384	4	0.0116028	2	0.0198996	0.787355	2.28788e-17	0.787355	0.000829568	0.0432	8.0586	0.00699542	0.123566
chr17	76198784	76200120	ENSG00000183077:s:76198784-76200120	AFMID	1	rs4789550	100	2	0.238754	5	0.174215	6	0.136965	-0.807971	2.76009e-17	-0.807971	0.00083296	0.0432	2.30026	0.150716	0.275102
chr17	76198784	76200120	ENSG00000183077:s:76198784-76200120	AFMID	1	rs8067081	782	2	0.238754	5	0.174215	6	0.136965	-0.807971	2.76009e-17	-0.807971	0.00083296	0.0432	2.30026	0.150716	0.275102
chr9	139340916	139341467	ENSG00000148396:s:139340916-139341467	SEC16A	0	rs36066734	180	5	0.92599	6	0.892218	3	0.796226	-0.78692	-2.83411e-16	-0.78692	0.000838942	0.0432	7.50381	0.00880251	0.127961
chr16	15790566	15790717	ENSG00000072864:t:15790566-15790717	NDE1	0	rs1001319	724	3	0.99596	5	0.99109	6	0.98694	-0.786317	-2.56679e-16	-0.786317	0.000852084	0.0432	5.61284	0.0208909	0.140375
chr5	122909087	122909235	ENSG00000151292:t:122909087-122909235	CSNK1G3	0	rs6595459	726	5	0.00672848	6	0.0128743	3	0.0241024	0.786214	-5.88463e-17	0.786214	0.000854343	0.0432	4.02015	0.0489164	0.163724
chr5	122909087	122909235	ENSG00000151292:t:122909087-122909235	CSNK1G3	0	rs6595460	619	5	0.00672848	6	0.0128743	3	0.0241024	0.786214	-5.88463e-17	0.786214	0.000854343	0.0432	4.02015	0.0489164	0.163724
chr5	122909087	122909235	ENSG00000151292:t:122909087-122909235	CSNK1G3	0	rs7712330	258	5	0.00672848	6	0.0128743	3	0.0241024	0.786214	-5.88463e-17	0.786214	0.000854343	0.0432	4.02015	0.0489164	0.163724
chr5	122909087	122909235	ENSG00000151292:t:122909087-122909235	CSNK1G3	0	rs7734476	612	5	0.00672848	6	0.0128743	3	0.0241024	0.786214	-5.88463e-17	0.786214	0.000854343	0.0432	4.02015	0.0489164	0.163724
chr17	17179349	17179497	ENSG00000141030:t:17179349-17179497	COPS3	0	rs1029829	192	5	0.124145	6	0.0759872	3	0.0353586	-0.786164	-2.6798e-16	-0.786164	0.000855447	0.0432	17.6879	0.000365639	0.113778
chr17	17179349	17179497	ENSG00000141030:t:17179349-17179497	COPS3	0	rs3853545	145	5	0.124145	6	0.0759872	3	0.0353586	-0.786164	-2.6798e-16	-0.786164	0.000855447	0.0432	17.6879	0.000365639	0.113778
chr17	17179349	17179497	ENSG00000141030:t:17179349-17179497	COPS3	0	rs4985761	16	5	0.124145	6	0.0759872	3	0.0353586	-0.786164	-2.6798e-16	-0.786164	0.000855447	0.0432	17.6879	0.000365639	0.113778
chr22	20891404	20891502	ENSG00000099917:t:20891404-20891502	MED15	3	rs9612142	574	2	0.0178025	9	0.0673899	3	0.100343	0.78614	-3.92934e-17	0.78614	0.000855986	0.0432	4.45463	0.0382698	0.156188
chr15	37390168	37390732	ENSG00000134138:s:37390168-37390732	MEIS2	0	rs3751544	156	4	0.897582	6	0.74613	2	0.692449	-0.828361	-2.44484e-16	-0.828361	0.000872717	0.0437342	9.38314	0.00628438	0.123566
chr2	11312051	11312172	ENSG00000162976:s:11312051-11312172	PQLC3	2	rs3732103	52	3	0.14704	5	0.0888618	6	0.04878	-0.78536	-2.22005e-16	-0.78536	0.000873285	0.0437546	10.4234	0.00288931	0.123566
chr17	78403573	78403642	ENSG00000173818:s:78403573-78403642	ENDOV	1	rs35832855	816	3	0.677393	4	0.352572	3	0.128496	-0.875757	3.33201e-16	-0.875757	0.000894944	0.0445344	12.805	0.00458259	0.123566
chr1	24727569	24727949	ENSG00000001460:s:24727569-24727949	STPG1	1	rs523902	866	3	0.957512	5	0.886469	6	0.766692	-0.782322	-2.90612e-16	-0.782322	0.000943399	0.0458985	5.43381	0.0228429	0.141784
chr2	46845912	46845977	ENSG00000119878:t:46845912-46845977	CRIPT	0	rs2346419	632	6	0.00497724	6	0.00805752	2	0.0217016	0.78213	-3.62827e-17	0.78213	0.000947988	0.0458985	3.8588	0.0537383	0.169341
chr9	34329504	34329597	ENSG00000164978:s:34329504-34329597	NUDT2	0	rs2039344	105	5	0.0336713	6	0.068789	2	0.0867134	0.802975	-2.58746e-18	0.802975	0.000949556	0.0458985	3.12329	0.0883464	0.210118
chr11	710028	710486	ENSG00000177106:t:710028-710486	EPS8L2	4	rs11246281	66	6	0.119392	5	0.0532506	3	0.0311505	-0.782027	-2.39732e-16	-0.782027	0.000950448	0.0458985	16.6955	0.000465095	0.113778
chr7	30608293	30608618	ENSG00000196295:s:30608293-30608618	AC005154.6	2	rs10227133	610	2	0.922699	6	0.845856	3	0.782233	-0.848769	9.17712e-17	-0.848769	0.000952803	0.0458985	6.02818	0.0253135	0.143711
chr7	30608293	30608618	ENSG00000196295:s:30608293-30608618	AC005154.6	2	rs9648369	369	2	0.922699	6	0.845856	3	0.782233	-0.848769	9.17712e-17	-0.848769	0.000952803	0.0458985	6.02818	0.0253135	0.143711
chr14	104053611	104053701	ENSG00000256053:t:104053611-104053701	APOPT1	3	rs55751606	655	7	0.820745	3	0.847791	4	0.887122	0.781915	-1.73577e-17	0.781915	0.000953112	0.0458985	8.01768	0.00711268	0.123566
chr16	5147645	5147809	ENSG00000118894:s:5147645-5147809	EEF2KMT	0	rs4786601	678	2	0.117548	3	0.0876419	5	0.0509301	-0.873395	3.02286e-16	-0.873395	0.000962122	0.0458985	3.41478	0.0922602	0.213882
chr5	158630442	158630664	ENSG00000145860:t:158630442-158630664	RNF145	2	rs12522797	897	7	0.93421	3	0.907624	4	0.871708	-0.781341	-2.54274e-16	-0.781341	0.000966963	0.0458985	5.27907	0.0247058	0.143691
chr5	158630442	158630664	ENSG00000145860:t:158630442-158630664	RNF145	2	rs6891575	623	7	0.93421	3	0.907624	4	0.871708	-0.781341	-2.54274e-16	-0.781341	0.000966963	0.0458985	5.27907	0.0247058	0.143691
chr12	30867893	30868078	ENSG00000110888:t:30867893-30868078	CAPRIN2	0	rs10771760	944	5	0.188041	7	0.208479	2	0.254058	0.781194	-2.42923e-17	0.781194	0.000970537	0.0458985	3.66582	0.0602632	0.179503
chr12	30867893	30868078	ENSG00000110888:t:30867893-30868078	CAPRIN2	0	rs10843819	675	5	0.188041	7	0.208479	2	0.254058	0.781194	-2.42923e-17	0.781194	0.000970537	0.0458985	3.66582	0.0602632	0.179503
chr12	30867893	30868078	ENSG00000110888:t:30867893-30868078	CAPRIN2	0	rs10843820	284	5	0.188041	7	0.208479	2	0.254058	0.781194	-2.42923e-17	0.781194	0.000970537	0.0458985	3.66582	0.0602632	0.179503
chr3	15311220	15311384	ENSG00000131370:t:15311220-15311384	SH3BP5	0	rs2688667	165	2	0.995833	3	0.992973	9	0.983929	-0.781054	-2.27838e-16	-0.781054	0.000973957	0.0458985	2.09082	0.169984	0.293782
chr16	65005482	65005599	ENSG00000140937:s:65005482-65005599	CDH11	0	rs12597529	20	6	0.00231691	4	0.00866247	4	0.0135415	0.780724	1.01947e-17	0.780724	0.000982054	0.0459756	3.89731	0.0525383	0.168778
chr16	65005482	65005599	ENSG00000140937:s:65005482-65005599	CDH11	0	rs4967866	117	6	0.00231691	4	0.00866247	4	0.0135415	0.780724	1.01947e-17	0.780724	0.000982054	0.0459756	3.89731	0.0525383	0.168778
chr7	150934460	150935908	ENSG00000033100:t:150934460-150935908	CHPF2	0	rs2446065	96	4	0.99836	6	0.993124	4	0.983646	-0.780026	-2.46156e-16	-0.780026	0.000999305	0.0464775	14.1816	0.000900874	0.115062
chr7	150934460	150935908	ENSG00000033100:t:150934460-150935908	CHPF2	0	rs2487154	515	4	0.99836	6	0.993124	4	0.983646	-0.780026	-2.46156e-16	-0.780026	0.000999305	0.0464775	14.1816	0.000900874	0.115062
chr7	150934460	150935908	ENSG00000033100:t:150934460-150935908	CHPF2	0	rs2487155	418	4	0.99836	6	0.993124	4	0.983646	-0.780026	-2.46156e-16	-0.780026	0.000999305	0.0464775	14.1816	0.000900874	0.115062
chr7	150934460	150935908	ENSG00000033100:t:150934460-150935908	CHPF2	0	rs921987	393	4	0.99836	6	0.993124	4	0.983646	-0.780026	-2.46156e-16	-0.780026	0.000999305	0.0464775	14.1816	0.000900874	0.115062
chr1	207940358	207940540	ENSG00000117335:s:207940358-207940540	CD46	2	rs10746399	686	3	0.296168	6	0.244989	5	0.0797111	-0.779749	-3.04318e-16	-0.779749	0.00100622	0.0465173	6.48067	0.013815	0.130025
chr1	207940358	207940540	ENSG00000117335:s:207940358-207940540	CD46	2	rs2488254	415	3	0.296168	6	0.244989	5	0.0797111	-0.779749	-3.04318e-16	-0.779749	0.00100622	0.0465173	6.48067	0.013815	0.130025
chr1	207940358	207940540	ENSG00000117335:s:207940358-207940540	CD46	2	rs2796271	803	3	0.296168	6	0.244989	5	0.0797111	-0.779749	-3.04318e-16	-0.779749	0.00100622	0.0465173	6.48067	0.013815	0.130025
chr17	65196729	65197301	ENSG00000198265:s:65196729-65197301	HELZ	0	rs12942297	898	3	0.994493	8	0.981645	3	0.970065	-0.77943	-2.35458e-16	-0.77943	0.00101424	0.0465635	5.54984	0.0215545	0.140453
chr19	52887102	52889048	ENSG00000221923:t:52887102-52889048	ZNF880	0	rs10445583	595	3	0.837858	5	0.966139	3	0.994729	0.846478	3.33778e-17	0.846478	0.00101598	0.0465635	22.8037	0.000495974	0.113778
chr19	52887102	52889048	ENSG00000221923:t:52887102-52889048	ZNF880	0	rs10445584	523	3	0.837858	5	0.966139	3	0.994729	0.846478	3.33778e-17	0.846478	0.00101598	0.0465635	22.8037	0.000495974	0.113778
chr19	52887102	52889048	ENSG00000221923:t:52887102-52889048	ZNF880	0	rs10445585	504	3	0.837858	5	0.966139	3	0.994729	0.846478	3.33778e-17	0.846478	0.00101598	0.0465635	22.8037	0.000495974	0.113778
chr19	52887102	52889048	ENSG00000221923:t:52887102-52889048	ZNF880	0	rs10445586	205	3	0.837858	5	0.966139	3	0.994729	0.846478	3.33778e-17	0.846478	0.00101598	0.0465635	22.8037	0.000495974	0.113778
chr19	52887102	52889048	ENSG00000221923:t:52887102-52889048	ZNF880	0	rs11084155	236	3	0.837858	5	0.966139	3	0.994729	0.846478	3.33778e-17	0.846478	0.00101598	0.0465635	22.8037	0.000495974	0.113778
chr19	52887102	52889048	ENSG00000221923:t:52887102-52889048	ZNF880	0	rs11084156	215	3	0.837858	5	0.966139	3	0.994729	0.846478	3.33778e-17	0.846478	0.00101598	0.0465635	22.8037	0.000495974	0.113778
chr19	52887102	52889048	ENSG00000221923:t:52887102-52889048	ZNF880	0	rs11084157	197	3	0.837858	5	0.966139	3	0.994729	0.846478	3.33778e-17	0.846478	0.00101598	0.0465635	22.8037	0.000495974	0.113778
chr19	52887102	52889048	ENSG00000221923:t:52887102-52889048	ZNF880	0	rs2059818	808	3	0.837858	5	0.966139	3	0.994729	0.846478	3.33778e-17	0.846478	0.00101598	0.0465635	22.8037	0.000495974	0.113778
chr19	52887102	52889048	ENSG00000221923:t:52887102-52889048	ZNF880	0	rs62108317	155	3	0.837858	5	0.966139	3	0.994729	0.846478	3.33778e-17	0.846478	0.00101598	0.0465635	22.8037	0.000495974	0.113778
chr19	52887102	52889048	ENSG00000221923:t:52887102-52889048	ZNF880	0	rs62108318	247	3	0.837858	5	0.966139	3	0.994729	0.846478	3.33778e-17	0.846478	0.00101598	0.0465635	22.8037	0.000495974	0.113778
chr19	52887102	52889048	ENSG00000221923:t:52887102-52889048	ZNF880	0	rs62108319	502	3	0.837858	5	0.966139	3	0.994729	0.846478	3.33778e-17	0.846478	0.00101598	0.0465635	22.8037	0.000495974	0.113778
chr19	52887102	52889048	ENSG00000221923:t:52887102-52889048	ZNF880	0	rs62108320	695	3	0.837858	5	0.966139	3	0.994729	0.846478	3.33778e-17	0.846478	0.00101598	0.0465635	22.8037	0.000495974	0.113778
chr19	52887102	52889048	ENSG00000221923:t:52887102-52889048	ZNF880	0	rs62108321	750	3	0.837858	5	0.966139	3	0.994729	0.846478	3.33778e-17	0.846478	0.00101598	0.0465635	22.8037	0.000495974	0.113778
chr19	52887102	52889048	ENSG00000221923:t:52887102-52889048	ZNF880	0	rs8104808	325	3	0.837858	5	0.966139	3	0.994729	0.846478	3.33778e-17	0.846478	0.00101598	0.0465635	22.8037	0.000495974	0.113778
chr19	52887102	52889048	ENSG00000221923:t:52887102-52889048	ZNF880	0	rs8104812	335	3	0.837858	5	0.966139	3	0.994729	0.846478	3.33778e-17	0.846478	0.00101598	0.0465635	22.8037	0.000495974	0.113778
chr7	108142935	108143232	ENSG00000135241:t:108142935-108143232	PNPLA8	2	rs40896	45	5	0.996793	6	0.990621	3	0.986332	-0.779024	-3.01338e-16	-0.779024	0.00102454	0.0465635	5.79109	0.0191403	0.136205
chr7	108142935	108143232	ENSG00000135241:t:108142935-108143232	PNPLA8	2	rs42200	366	5	0.996793	6	0.990621	3	0.986332	-0.779024	-3.01338e-16	-0.779024	0.00102454	0.0465635	5.79109	0.0191403	0.136205
chr2	11315094	11315135	ENSG00000162976:t:11315094-11315135	PQLC3	1	rs12987956	9	4	0.960126	4	0.940948	6	0.890868	-0.77868	-2.13334e-16	-0.77868	0.00103329	0.0465635	11.5769	0.00196675	0.118967
chr2	11315094	11315135	ENSG00000162976:t:11315094-11315135	PQLC3	1	rs12996399	889	4	0.960126	4	0.940948	6	0.890868	-0.77868	-2.13334e-16	-0.77868	0.00103329	0.0465635	11.5769	0.00196675	0.118967
chr12	78534062	78534114	ENSG00000067798:s:78534062-78534114	NAV3	0	rs1527101	828	6	0.0154485	4	0.0300369	2	0.0598494	0.82205	-2.75476e-17	0.82205	0.0010337	0.0465635	4.35667	0.0475051	0.163503
chr12	78534062	78534114	ENSG00000067798:s:78534062-78534114	NAV3	0	rs2853476	320	6	0.0154485	4	0.0300369	2	0.0598494	0.82205	-2.75476e-17	0.82205	0.0010337	0.0465635	4.35667	0.0475051	0.163503
chr3	66419902	66419966	ENSG00000144741:t:66419902-66419966	SLC25A26	0	rs2061874	390	3	0.0201668	9	0.030259	2	0.107541	0.778664	4.06866e-17	0.778664	0.00103371	0.0465635	5.36485	0.0236518	0.142719
chr3	66419902	66419966	ENSG00000144741:t:66419902-66419966	SLC25A26	0	rs332353	510	3	0.0201668	9	0.030259	2	0.107541	0.778664	4.06866e-17	0.778664	0.00103371	0.0465635	5.36485	0.0236518	0.142719
chr3	66419902	66419966	ENSG00000144741:t:66419902-66419966	SLC25A26	0	rs332354	13	3	0.0201668	9	0.030259	2	0.107541	0.778664	4.06866e-17	0.778664	0.00103371	0.0465635	5.36485	0.0236518	0.142719
chr3	66419902	66419966	ENSG00000144741:t:66419902-66419966	SLC25A26	0	rs332386	223	3	0.0201668	9	0.030259	2	0.107541	0.778664	4.06866e-17	0.778664	0.00103371	0.0465635	5.36485	0.0236518	0.142719
chr3	66419902	66419966	ENSG00000144741:t:66419902-66419966	SLC25A26	0	rs332387	242	3	0.0201668	9	0.030259	2	0.107541	0.778664	4.06866e-17	0.778664	0.00103371	0.0465635	5.36485	0.0236518	0.142719
chr22	19948722	19948812	ENSG00000093010:t:19948722-19948812	COMT	1	rs5993883	937	2	0.0386001	5	0.0237338	3	0.00307379	-0.870876	2.71455e-16	-0.870876	0.00103771	0.0465635	8.19984	0.0146423	0.130025
chr15	86236330	86236682	ENSG00000170776:t:86236330-86236682	AKAP13	0	rs11638720	596	8	0.966773	4	0.900612	2	0.911455	-0.778353	-2.91741e-16	-0.778353	0.00104169	0.0465635	6.26854	0.0152413	0.130083
chr15	86236330	86236682	ENSG00000170776:t:86236330-86236682	AKAP13	0	rs17574774	35	8	0.966773	4	0.900612	2	0.911455	-0.778353	-2.91741e-16	-0.778353	0.00104169	0.0465635	6.26854	0.0152413	0.130083
chr15	86236330	86236682	ENSG00000170776:t:86236330-86236682	AKAP13	0	rs1961601	929	8	0.966773	4	0.900612	2	0.911455	-0.778353	-2.91741e-16	-0.778353	0.00104169	0.0465635	6.26854	0.0152413	0.130083
chr15	86236330	86236682	ENSG00000170776:t:86236330-86236682	AKAP13	0	rs2016517	941	8	0.966773	4	0.900612	2	0.911455	-0.778353	-2.91741e-16	-0.778353	0.00104169	0.0465635	6.26854	0.0152413	0.130083
chr15	86236330	86236682	ENSG00000170776:t:86236330-86236682	AKAP13	0	rs4843092	155	8	0.966773	4	0.900612	2	0.911455	-0.778353	-2.91741e-16	-0.778353	0.00104169	0.0465635	6.26854	0.0152413	0.130083
chr21	34713305	34713480	ENSG00000142166:s:34713305-34713480	IFNAR1	0	rs1012335	527	7	0.981434	3	0.990731	4	0.995494	0.778259	-2.4808e-17	0.778259	0.00104413	0.0465635	15.9947	0.000554846	0.113778
chr12	4777623	4777876	ENSG00000139180:t:4777623-4777876	NDUFA9	2	rs7972657	11	3	0.00195796	4	0.00157913	7	0.0112044	0.778133	-6.98709e-18	0.778133	0.00104738	0.0465635	7.72023	0.00803861	0.124922
chr6	29910534	29910803	ENSG00000206503:s:29910534-29910803	HLA-A	2	rs1064588	86	4	0.0315169	3	0.0242361	7	0.0072701	-0.778122	-2.44125e-16	-0.778122	0.00104766	0.0465635	12.1846	0.00162264	0.118431
chr7	2279053	2279342	ENSG00000122687:s:2279053-2279342	FTSJ2	0	rs62442507	592	5	0.346814	4	0.256216	3	0.103455	-0.821195	-2.37876e-16	-0.821195	0.00105714	0.0465635	5.35691	0.029351	0.14886
chr2	203922049	203922176	ENSG00000144426:s:203922049-203922176	NBEAL1	0	rs56200843	728	2	0.305769	7	0.0685575	3	0.0287976	-0.820947	-2.41642e-16	-0.820947	0.00106404	0.0465635	10.6366	0.00425924	0.123566
chr7	158457220	158457442	ENSG00000146918:t:158457220-158457442	NCAPG2	0	rs150635549	182	3	0.99286	5	0.986989	5	0.960773	-0.798402	7.51058e-17	-0.798402	0.00106717	0.0465635	14.3179	0.00116157	0.115062
chr6	37358518	37362514	ENSG00000112130:t:37358518-37362514	RNF8	0	rs2284923	210	6	0.227202	4	0.0816428	4	0.0222005	-0.77723	-2.52372e-16	-0.77723	0.00107095	0.0465635	16.2126	0.000524898	0.113778
chr6	37358518	37362514	ENSG00000112130:t:37358518-37362514	RNF8	0	rs9394432	814	6	0.227202	4	0.0816428	4	0.0222005	-0.77723	-2.52372e-16	-0.77723	0.00107095	0.0465635	16.2126	0.000524898	0.113778
chr5	141350269	141350442	ENSG00000013561:t:141350269-141350442	RNF14	2	rs164496	14	3	0.851608	3	0.790501	5	0.73845	-0.844374	7.44606e-17	-0.844374	0.00107671	0.0465635	2.68325	0.128318	0.254308
chr2	232121299	232121333	ENSG00000135931:t:232121299-232121333	ARMC9	0	rs12612801	820	6	0.173942	5	0.0760595	3	0.072666	-0.776794	-2.72565e-16	-0.776794	0.00108248	0.0465635	6.57533	0.0132297	0.130025
chr5	139936732	139936917	ENSG00000213523:s:139936732-139936917	SRA1	0	rs10463297	493	4	0.986539	6	0.970965	4	0.933094	-0.776754	-3.00278e-16	-0.776754	0.00108355	0.0465635	14.6149	0.000799183	0.113778
chr5	31515561	31515671	ENSG00000113360:t:31515561-31515671	DROSHA	0	rs7730136	298	2	0.285618	8	0.17872	3	0.0369126	-0.797783	6.05027e-17	-0.797783	0.00108392	0.0465635	19.7249	0.000338199	0.113778
chr3	124462762	124464040	ENSG00000114491:t:124462762-124464040	UMPS	0	rs649652	895	2	0.0022421	8	0.00552335	4	0.011059	0.776653	-2.39459e-18	0.776653	0.00108622	0.0465635	3.25539	0.0775318	0.197796
chr3	124462762	124464040	ENSG00000114491:t:124462762-124464040	UMPS	0	rs668471	243	2	0.0022421	8	0.00552335	4	0.011059	0.776653	-2.39459e-18	0.776653	0.00108622	0.0465635	3.25539	0.0775318	0.197796
chr17	79943383	79943483	ENSG00000169696:s:79943383-79943483	ASPSCR1	0	rs7213474	497	2	0.994293	6	0.978874	6	0.94883	-0.776385	-2.60426e-16	-0.776385	0.00109339	0.046749	4.24092	0.0431216	0.161839
chr5	139936732	139936917	ENSG00000213523:s:139936732-139936917	SRA1	0	rs250427	248	3	0.988422	3	0.979635	8	0.950019	-0.776223	-2.94026e-16	-0.776223	0.00109772	0.0468611	10.6135	0.00270677	0.123566
chr16	56973056	56973271	ENSG00000051108:s:56973056-56973271	HERPUD1	0	rs2133783	64	8	0.995839	4	0.989895	2	0.988037	-0.776031	-2.85825e-16	-0.776031	0.00110288	0.0469946	3.85816	0.0537585	0.169341
chr16	56973056	56973271	ENSG00000051108:s:56973056-56973271	HERPUD1	0	rs866038	914	8	0.995839	4	0.989895	2	0.988037	-0.776031	-2.85825e-16	-0.776031	0.00110288	0.0469946	3.85816	0.0537585	0.169341
chr3	141622462	141622590	ENSG00000069849:s:141622462-141622590	ATP1B3	0	rs11844	401	10	0.99922	2	0.998781	2	0.998033	-0.775745	-2.44728e-16	-0.775745	0.00111061	0.0470423	3.4786	0.0675067	0.18753
chr3	141622462	141622590	ENSG00000069849:s:141622462-141622590	ATP1B3	0	rs4683649	276	10	0.99922	2	0.998781	2	0.998033	-0.775745	-2.44728e-16	-0.775745	0.00111061	0.0470423	3.4786	0.0675067	0.18753
chr8	11704561	11704677	ENSG00000164733:t:11704561-11704677	CTSB	0	rs2294138	49	5	0.00273821	6	0.0192175	3	0.025473	0.775098	-4.79634e-17	0.775098	0.00112826	0.0474489	13.7446	0.00101928	0.115062
chr8	11704561	11704677	ENSG00000164733:t:11704561-11704677	CTSB	0	rs2294139	134	5	0.00273821	6	0.0192175	3	0.025473	0.775098	-4.79634e-17	0.775098	0.00112826	0.0474489	13.7446	0.00101928	0.115062
chr4	39352968	39353096	ENSG00000035928:s:39352968-39353096	RFC1	0	rs11096994	148	6	0.00424889	5	0.00808327	3	0.0196596	0.774728	-5.41601e-17	0.774728	0.00113847	0.0474489	8.8858	0.00505077	0.123566
chr4	39352968	39353096	ENSG00000035928:s:39352968-39353096	RFC1	0	rs11735027	402	6	0.00424889	5	0.00808327	3	0.0196596	0.774728	-5.41601e-17	0.774728	0.00113847	0.0474489	8.8858	0.00505077	0.123566
chr17	37809734	37810003	ENSG00000131748:t:37809734-37810003	STARD3	0	rs3817160	47	3	0.934237	6	0.943868	5	0.973881	0.774612	-4.73344e-17	0.774612	0.00114169	0.0474489	9.8748	0.00350382	0.123566
chr9	140006142	140006206	ENSG00000176978:t:140006142-140006206	DPP7	1	rs13631	4	4	0.121132	6	0.0763227	4	0.0297796	-0.774266	-2.75264e-16	-0.774266	0.0011513	0.0474489	22.7381	0.000123708	0.11013
chr2	241516265	241516407	ENSG00000142327:t:241516265-241516407	RNPEPL1	0	rs2953146	930	2	0.996364	3	0.992325	9	0.989256	-0.774229	-2.81399e-16	-0.774229	0.00115234	0.0474489	3.29109	0.0758158	0.195594
chr18	13681604	13682104	ENSG00000177150:t:13681604-13682104	FAM210A	1	rs7231735	925	4	0.00655486	4	0.0125835	3	0.028357	0.841836	-2.7601e-17	0.841836	0.00115355	0.0474489	6.36249	0.0222016	0.141376
chr17	6916963	6917136	ENSG00000219200:t:6916963-6917136	RNASEK	0	rs3180517	887	8	0.226937	4	0.204114	2	0.182881	-0.774031	-2.95435e-16	-0.774031	0.00115787	0.0475193	3.35558	0.0728285	0.192841
chr17	18211996	18212255	ENSG00000177302:s:18211996-18212255	TOP3A	0	rs4925167	533	7	0.959752	2	0.94085	2	0.81849	-0.841368	7.61836e-17	-0.841368	0.00116815	0.0476867	2.56954	0.137436	0.26205
chr20	5089804	5090091	ENSG00000089063:s:5089804-5090091	TMEM230	0	rs1040783	232	2	0.99939	9	0.997617	3	0.993084	-0.773567	-2.48825e-16	-0.773567	0.00117094	0.0477321	6.36205	0.0145921	0.130025
chr9	101545852	101546439	ENSG00000165138:t:101545852-101546439	ANKS6	0	rs7047722	991	2	0.994774	7	0.975984	5	0.949512	-0.773464	-2.81277e-16	-0.773464	0.00117385	0.0477321	9.9116	0.00345805	0.123566
chr8	87484577	87484708	ENSG00000176623:t:87484577-87484708	RMDN1	2	rs13260345	987	4	0.963281	8	0.584571	2	0.521225	-0.77309	-2.61026e-16	-0.77309	0.00118449	0.0478911	9.56407	0.00392023	0.123566
chr8	87484577	87484708	ENSG00000176623:t:87484577-87484708	RMDN1	2	rs13282351	39	4	0.963281	8	0.584571	2	0.521225	-0.77309	-2.61026e-16	-0.77309	0.00118449	0.0478911	9.56407	0.00392023	0.123566
chr8	87484577	87484708	ENSG00000176623:t:87484577-87484708	RMDN1	2	rs4961193	881	4	0.963281	8	0.584571	2	0.521225	-0.77309	-2.61026e-16	-0.77309	0.00118449	0.0478911	9.56407	0.00392023	0.123566
chr6	155635251	155635627	ENSG00000029639:s:155635251-155635627	TFB1M	2	rs162981	334	2	0.004857	4	0.0247196	6	0.0905907	0.816513	-1.59293e-19	0.816513	0.00119297	0.0479614	13.4394	0.00198301	0.118967
chr6	155635251	155635627	ENSG00000029639:s:155635251-155635627	TFB1M	2	rs5001600	562	2	0.004857	4	0.0247196	6	0.0905907	0.816513	-1.59293e-19	0.816513	0.00119297	0.0479614	13.4394	0.00198301	0.118967
chr6	155635251	155635627	ENSG00000029639:s:155635251-155635627	TFB1M	2	rs5001601	561	2	0.004857	4	0.0247196	6	0.0905907	0.816513	-1.59293e-19	0.816513	0.00119297	0.0479614	13.4394	0.00198301	0.118967
chr6	155635251	155635627	ENSG00000029639:s:155635251-155635627	TFB1M	2	rs5001602	557	2	0.004857	4	0.0247196	6	0.0905907	0.816513	-1.59293e-19	0.816513	0.00119297	0.0479614	13.4394	0.00198301	0.118967
chr5	34686967	34687060	ENSG00000039560:s:34686967-34687060	RAI14	3	rs7701408	391	9	0.99453	2	0.993497	3	0.987006	-0.7725	-2.65809e-16	-0.7725	0.00120142	0.0479964	4.74931	0.0325968	0.151386
chr5	34686967	34687060	ENSG00000039560:s:34686967-34687060	RAI14	3	rs895357	186	9	0.99453	2	0.993497	3	0.987006	-0.7725	-2.65809e-16	-0.7725	0.00120142	0.0479964	4.74931	0.0325968	0.151386
chr3	9406700	9407004	ENSG00000134077:t:9406700-9407004	THUMPD3	0	rs1054975	136	2	0.731529	8	0.5312	2	0.316687	-0.816178	-2.96604e-16	-0.816178	0.00120317	0.0480036	15.0469	0.00134774	0.115062
chr3	9406700	9407004	ENSG00000134077:t:9406700-9407004	THUMPD3	0	rs2258768	535	2	0.731529	8	0.5312	2	0.316687	-0.816178	-2.96604e-16	-0.816178	0.00120317	0.0480036	15.0469	0.00134774	0.115062
chr3	9406700	9407004	ENSG00000134077:t:9406700-9407004	THUMPD3	0	rs2648536	322	2	0.731529	8	0.5312	2	0.316687	-0.816178	-2.96604e-16	-0.816178	0.00120317	0.0480036	15.0469	0.00134774	0.115062
chr3	9406700	9407004	ENSG00000134077:t:9406700-9407004	THUMPD3	0	rs2728949	39	2	0.731529	8	0.5312	2	0.316687	-0.816178	-2.96604e-16	-0.816178	0.00120317	0.0480036	15.0469	0.00134774	0.115062
chr6	117824722	117825142	ENSG00000164465:s:117824722-117825142	DCBLD1	0	rs210645	980	4	0.00270436	5	0.00710462	5	0.00835795	0.772289	-4.39502e-18	0.772289	0.00120751	0.0480036	4.47879	0.0377629	0.155573
chr3	142539720	142539887	ENSG00000163710:t:142539720-142539887	PCOLCE2	0	rs9784320	340	8	0.00245866	4	0.00299703	2	0.0151309	0.771883	-3.0753e-17	0.771883	0.00121932	0.0482259	4.55834	0.0361494	0.15525
chr17	64685069	64685165	ENSG00000154229:s:64685069-64685165	PRKCA	0	rs1010545	523	7	0.00445675	4	0.0127312	3	0.0136722	0.771847	-4.87741e-17	0.771847	0.00122039	0.0482461	6.45285	0.0139927	0.130025
chr17	64685069	64685165	ENSG00000154229:s:64685069-64685165	PRKCA	0	rs2227857	87	7	0.00445675	4	0.0127312	3	0.0136722	0.771847	-4.87741e-17	0.771847	0.00122039	0.0482461	6.45285	0.0139927	0.130025
chr16	5140085	5140350	ENSG00000118894:t:5140085-5140350	EEF2KMT	0	rs9673927	649	3	0.831038	4	0.911332	4	0.95701	0.839653	-1.0071e-17	0.839653	0.00122289	0.0482569	21.1835	0.000636469	0.113778
chr6	117824722	117825142	ENSG00000164465:s:117824722-117825142	DCBLD1	0	rs1321813	887	6	0.00326948	5	0.00782055	3	0.00980354	0.771619	-4.12157e-17	0.771619	0.00122706	0.048275	4.43718	0.0386408	0.156703
chr12	57626487	57626626	ENSG00000182199:s:57626487-57626626	SHMT2	0	rs34095989	754	9	0.999306	3	0.998852	2	0.998394	-0.771288	-2.53008e-16	-0.771288	0.00123681	0.0483173	4.5681	0.035957	0.155206
chr12	12870058	12871248	ENSG00000111276:s:12870058-12871248	CDKN1B	1	rs7330	947	3	0.997412	5	0.995572	6	0.990964	-0.77119	-2.22129e-16	-0.77119	0.00123969	0.0483173	9.03653	0.00476936	0.123566
chr2	11315094	11315135	ENSG00000162976:t:11315094-11315135	PQLC3	1	rs33985535	215	3	0.960342	4	0.945524	7	0.898054	-0.771169	-2.125e-16	-0.771169	0.00124033	0.0483173	7.37687	0.00929047	0.127961
chr2	11315094	11315135	ENSG00000162976:t:11315094-11315135	PQLC3	1	rs35332442	141	3	0.960342	4	0.945524	7	0.898054	-0.771169	-2.125e-16	-0.771169	0.00124033	0.0483173	7.37687	0.00929047	0.127961
chr4	119200544	119200586	ENSG00000269893:t:119200544-119200586	SNHG8	0	rs658642	18	5	0.114777	6	0.279356	3	0.426369	0.771168	-2.04332e-17	0.771168	0.00124035	0.0483173	13.3609	0.00113869	0.115062
chr16	87782279	87782415	ENSG00000104731:s:87782279-87782415	KLHDC4	0	rs9934565	345	4	0.97675	5	0.93174	4	0.84647	-0.792269	6.03381e-17	-0.792269	0.00124256	0.0483173	6.24891	0.0173499	0.131091
chr16	771801	771941	ENSG00000103254:s:771801-771941	FAM173A	0	rs11867009	57	4	0.818701	2	0.888812	4	0.942919	0.864653	5.13512e-18	0.864653	0.00124289	0.0483254	5.47398	0.0370502	0.155573
chr16	771801	771941	ENSG00000103254:s:771801-771941	FAM173A	0	rs12599130	533	4	0.818701	2	0.888812	4	0.942919	0.864653	5.13512e-18	0.864653	0.00124289	0.0483254	5.47398	0.0370502	0.155573
chr16	771801	771941	ENSG00000103254:s:771801-771941	FAM173A	0	rs3752555	191	4	0.818701	2	0.888812	4	0.942919	0.864653	5.13512e-18	0.864653	0.00124289	0.0483254	5.47398	0.0370502	0.155573
chr2	242593961	242594417	ENSG00000168397:s:242593961-242594417	ATG4B	0	rs62190280	105	8	0.994707	4	0.988659	2	0.989997	-0.770832	-2.11306e-16	-0.770832	0.00125034	0.0485088	9.06464	0.00471895	0.123566
chr6	29910534	29910803	ENSG00000206503:s:29910534-29910803	HLA-A	2	rs9260149	26	4	0.0315169	4	0.0230334	6	0.00524423	-0.770496	-2.30755e-16	-0.770496	0.00126036	0.0487555	13.3626	0.00113811	0.115062
chr6	29910534	29910803	ENSG00000206503:s:29910534-29910803	HLA-A	2	rs9260152	8	4	0.0315169	4	0.0230334	6	0.00524423	-0.770496	-2.30755e-16	-0.770496	0.00126036	0.0487555	13.3626	0.00113811	0.115062
chr17	80680485	80680762	ENSG00000141560:t:80680485-80680762	FN3KRP	1	rs2280251	333	5	0.982543	7	0.963243	2	0.850979	-0.770341	-2.30146e-16	-0.770341	0.00126504	0.0488708	11.3627	0.00210813	0.118967
chr17	80680485	80680762	ENSG00000141560:t:80680485-80680762	FN3KRP	1	rs3748812	104	5	0.982543	7	0.963243	2	0.850979	-0.770341	-2.30146e-16	-0.770341	0.00126504	0.0488708	11.3627	0.00210813	0.118967
chr3	33543144	33546943	ENSG00000163539:t:33543144-33546943	CLASP2	0	rs1357541	892	3	0.00496832	4	0.0184743	6	0.051867	0.791474	-2.84541e-17	0.791474	0.00126683	0.0489148	9.15623	0.00549682	0.123566
chr3	33543144	33546943	ENSG00000163539:t:33543144-33546943	CLASP2	0	rs1357542	844	3	0.00496832	4	0.0184743	6	0.051867	0.791474	-2.84541e-17	0.791474	0.00126683	0.0489148	9.15623	0.00549682	0.123566
chr6	3017118	3017219	ENSG00000124588:t:3017118-3017219	NQO2	0	rs9328136	386	6	0.294498	5	0.0739299	3	0.0470893	-0.769923	-3.00225e-16	-0.769923	0.00127764	0.049181	7.32476	0.00949999	0.127961
chr19	14592559	14593818	ENSG00000123159:t:14592559-14593818	GIPC1	1	rs12463167	620	6	0.991313	5	0.987227	3	0.965121	-0.769883	-2.09901e-16	-0.769883	0.00127885	0.0492108	6.19355	0.0157867	0.130083
chr7	6617065	6617129	ENSG00000136247:s:6617065-6617129	ZDHHC4	0	rs10254753	370	6	0.0769118	3	0.233106	3	0.37428	0.813744	-4.26287e-17	0.813744	0.00127937	0.0492108	9.22032	0.00662701	0.123566
chr7	6617065	6617129	ENSG00000136247:s:6617065-6617129	ZDHHC4	0	rs10273900	441	6	0.0769118	3	0.233106	3	0.37428	0.813744	-4.26287e-17	0.813744	0.00127937	0.0492108	9.22032	0.00662701	0.123566
chr7	6617065	6617129	ENSG00000136247:s:6617065-6617129	ZDHHC4	0	rs10277061	481	6	0.0769118	3	0.233106	3	0.37428	0.813744	-4.26287e-17	0.813744	0.00127937	0.0492108	9.22032	0.00662701	0.123566
chr7	6617065	6617129	ENSG00000136247:s:6617065-6617129	ZDHHC4	0	rs7776724	322	6	0.0769118	3	0.233106	3	0.37428	0.813744	-4.26287e-17	0.813744	0.00127937	0.0492108	9.22032	0.00662701	0.123566
chr7	6617065	6617129	ENSG00000136247:s:6617065-6617129	ZDHHC4	0	rs7793367	187	6	0.0769118	3	0.233106	3	0.37428	0.813744	-4.26287e-17	0.813744	0.00127937	0.0492108	9.22032	0.00662701	0.123566
chr6	31323094	31323579	ENSG00000234745:t:31323094-31323579	HLA-B	0	rs1131159	948	5	0.998538	4	0.997692	4	0.990649	-0.790832	6.4553e-17	-0.790832	0.00128672	0.0492274	10.2799	0.00375192	0.123566
chr6	31323944	31324219	ENSG00000234745:s:31323944-31324219	HLA-B	0	rs1131159	948	5	0.998508	4	0.997707	4	0.990468	-0.790832	6.4553e-17	-0.790832	0.00128672	0.0492274	10.2799	0.00375192	0.123566
chr5	304292	304336	ENSG00000249915:s:304292-304336	PDCD6	2	rs6887387	210	4	0.0337953	5	0.015987	5	0.00628588	-0.769515	-2.39777e-16	-0.769515	0.00129007	0.0493011	5.27356	0.0247754	0.143691
chr19	19035662	19035788	ENSG00000105671:s:19035662-19035788	DDX49	0	rs2003449	573	3	0.0053012	9	0.10744	2	0.220855	0.76909	-2.68617e-17	0.76909	0.0013031	0.0495875	19.4925	0.000242127	0.11013
chr16	772309	772601	ENSG00000103254:t:772309-772601	FAM173A	2	rs9935916	958	5	0.727419	3	0.808535	3	0.863408	0.837184	-1.19694e-17	0.837184	0.001305	0.0495885	10.2298	0.00624373	0.123566
chr7	22980878	22985782	ENSG00000122591:t:22980878-22985782	FAM126A	2	rs2286493	815	5	0.86193	7	0.898369	2	0.928681	0.768775	-3.11873e-18	0.768775	0.00131283	0.0495929	3.95469	0.0508082	0.16647
chr22	31495648	31495882	ENSG00000183963:t:31495648-31495882	SMTN	0	rs4281997	299	6	0.998038	4	0.996077	4	0.994226	-0.768515	-2.70726e-16	-0.768515	0.0013209	0.0495929	5.07767	0.0274063	0.146775
chr16	50104089	50104201	ENSG00000155393:t:50104089-50104201	HEATR3	0	rs1008815	558	2	0.990011	3	0.991523	9	0.974812	-0.768411	-2.61569e-16	-0.768411	0.00132415	0.0495929	4.96639	0.0290477	0.14854
chr14	104158696	104158762	ENSG00000126214:s:104158696-104158762	KLC1	0	rs861537	816	2	0.702875	5	0.793912	5	0.857173	0.812121	-3.93625e-17	0.812121	0.00133221	0.0496335	3.23669	0.0872884	0.208869
chr17	7530461	7530544	ENSG00000141504:s:7530461-7530544	SAT2	0	rs858520	160	8	0.803503	4	0.576101	2	0.503688	-0.768103	-2.26755e-16	-0.768103	0.00133378	0.0496577	11.2931	0.00215661	0.118967
chr17	7530461	7530544	ENSG00000141504:s:7530461-7530544	SAT2	0	rs858521	36	8	0.803503	4	0.576101	2	0.503688	-0.768103	-2.26755e-16	-0.768103	0.00133378	0.0496577	11.2931	0.00215661	0.118967
chr2	11312051	11312172	ENSG00000162976:s:11312051-11312172	PQLC3	2	rs12987956	9	4	0.147224	4	0.0741334	6	0.04878	-0.767834	-2.20059e-16	-0.767834	0.00134225	0.0497881	12.9374	0.00129018	0.115062
chr2	11312051	11312172	ENSG00000162976:s:11312051-11312172	PQLC3	2	rs12996399	962	4	0.147224	4	0.0741334	6	0.04878	-0.767834	-2.20059e-16	-0.767834	0.00134225	0.0497881	12.9374	0.00129018	0.115062
chr2	11312051	11312172	ENSG00000162976:s:11312051-11312172	PQLC3	2	rs13013938	380	4	0.147224	4	0.0741334	6	0.04878	-0.767834	-2.20059e-16	-0.767834	0.00134225	0.0497881	12.9374	0.00129018	0.115062
chr2	11312051	11312172	ENSG00000162976:s:11312051-11312172	PQLC3	2	rs13018466	637	4	0.147224	4	0.0741334	6	0.04878	-0.767834	-2.20059e-16	-0.767834	0.00134225	0.0497881	12.9374	0.00129018	0.115062
chr1	246490066	246490639	ENSG00000185420:s:246490066-246490639	SMYD3	1	rs3737247	386	2	0.145384	8	0.0352511	3	0.0258189	-0.789022	6.35825e-17	-0.789022	0.00134414	0.0498172	4.97375	0.0316634	0.150645
chr16	459599	460404	ENSG00000242612:t:459599-460404	DECR2	1	rs13331692	55	5	0.0102966	4	0.0318375	2	0.051921	0.836041	-6.94725e-18	0.836041	0.00134439	0.0498192	5.53629	0.0309544	0.150645
chr16	459599	460404	ENSG00000242612:t:459599-460404	DECR2	1	rs3743890	755	5	0.0102966	4	0.0318375	2	0.051921	0.836041	-6.94725e-18	0.836041	0.00134439	0.0498192	5.53629	0.0309544	0.150645
chr16	459599	460404	ENSG00000242612:t:459599-460404	DECR2	1	rs3743893	905	5	0.0102966	4	0.0318375	2	0.051921	0.836041	-6.94725e-18	0.836041	0.00134439	0.0498192	5.53629	0.0309544	0.150645
chr16	459599	460404	ENSG00000242612:t:459599-460404	DECR2	1	rs7197553	330	5	0.0102966	4	0.0318375	2	0.051921	0.836041	-6.94725e-18	0.836041	0.00134439	0.0498192	5.53629	0.0309544	0.150645
chr5	115177643	115177803	ENSG00000177879:s:115177643-115177803	AP3S1	0	rs152369	409	9	0.00627483	3	0.0212521	2	0.0274585	0.767511	-7.21929e-17	0.767511	0.00135245	0.0498832	10.8795	0.00247363	0.12215
chr6	152630966	152631152	ENSG00000131018:s:152630966-152631152	SYNE1	0	rs9383985	150	9	0.0241379	2	0.500308	2	0.508121	0.788472	2.49634e-17	0.788472	0.00136196	0.0499587	2.03456	0.181412	0.305427
chr3	56592873	56592938	ENSG00000180376:s:56592873-56592938	CCDC66	0	rs17235670	209	4	0.844591	4	0.924309	3	0.980131	0.835426	2.26141e-17	0.835426	0.00136595	0.0499587	9.27305	0.00824817	0.124922
chr3	56592873	56592938	ENSG00000180376:s:56592873-56592938	CCDC66	0	rs6781056	138	4	0.844591	4	0.924309	3	0.980131	0.835426	2.26141e-17	0.835426	0.00136595	0.0499587	9.27305	0.00824817	0.124922
chr3	56592873	56592938	ENSG00000180376:s:56592873-56592938	CCDC66	0	rs73079902	489	4	0.844591	4	0.924309	3	0.980131	0.835426	2.26141e-17	0.835426	0.00136595	0.0499587	9.27305	0.00824817	0.124922
chr12	69924603	69924740	ENSG00000166225:t:69924603-69924740	FRS2	0	rs10784783	332	5	0.908128	4	0.792056	2	0.685579	-0.835308	1.27142e-16	-0.835308	0.00137012	0.0499587	9.94874	0.00676238	0.123566
chr12	69924603	69924740	ENSG00000166225:t:69924603-69924740	FRS2	0	rs10784784	194	5	0.908128	4	0.792056	2	0.685579	-0.835308	1.27142e-16	-0.835308	0.00137012	0.0499587	9.94874	0.00676238	0.123566
chr12	69924603	69924740	ENSG00000166225:t:69924603-69924740	FRS2	0	rs7310226	17	5	0.908128	4	0.792056	2	0.685579	-0.835308	1.27142e-16	-0.835308	0.00137012	0.0499587	9.94874	0.00676238	0.123566
chr5	31515561	31515671	ENSG00000113360:t:31515561-31515671	DROSHA	0	rs55656741	14	3	0.238395	7	0.183688	3	0.0369126	-0.788166	5.99278e-17	-0.788166	0.00137197	0.0499587	9.18333	0.00544451	0.123566
chr5	31515561	31515671	ENSG00000113360:t:31515561-31515671	DROSHA	0	rs55865481	902	3	0.238395	7	0.183688	3	0.0369126	-0.788166	5.99278e-17	-0.788166	0.00137197	0.0499587	9.18333	0.00544451	0.123566
chr18	46917963	46918015	ENSG00000141627:s:46917963-46918015	DYM	2	rs6507902	469	10	0.984308	2	0.968113	2	0.961451	-0.766773	-2.54576e-16	-0.766773	0.00137604	0.0499587	1.70859	0.225849	0.343633
chr18	46917963	46918015	ENSG00000141627:s:46917963-46918015	DYM	2	rs72642462	898	10	0.984308	2	0.968113	2	0.961451	-0.766773	-2.54576e-16	-0.766773	0.00137604	0.0499587	1.70859	0.225849	0.343633

## Sheet: EC, FDR<0.05
# chromosome	ref_start	ref_end	lsv_id	gene_name	jn_idx	snp_id	distance	num_homo_a	epsi_homo_a	num_hetero	epsi_hetero	num_homo_b	epsi_homo_b	slope	intercept	linreg_stat	linreg_pval	linreg_fdr	ftest_stat	ftest_pval	ftest_fdr
chr1	179858445	179858504	ENSG00000143337:t:179858445-179858504	TOR1AIP1	0	rs518774	664	2	0.718598	7	0.413745	5	0.000904793	-0.947022	-2.83241e-16	-0.947022	2.84614e-07	0.00230907	11.664	0.00191247	0.0740253
chr7	149572687	149572734	ENSG00000171130:s:149572687-149572734	ATP6V0E2	1	rs10246226	117	2	0.762367	5	0.928111	7	0.989549	0.928177	-1.02522e-17	0.928177	1.6954e-06	0.00687739	20.4411	0.000197267	0.0373648
chr7	149572687	149572734	ENSG00000171130:s:149572687-149572734	ATP6V0E2	1	rs370408284	325	2	0.762367	5	0.928111	7	0.989549	0.928177	-1.02522e-17	0.928177	1.6954e-06	0.00687739	20.4411	0.000197267	0.0373648
chr7	149572687	149572734	ENSG00000171130:s:149572687-149572734	ATP6V0E2	1	rs376165457	327	2	0.762367	5	0.928111	7	0.989549	0.928177	-1.02522e-17	0.928177	1.6954e-06	0.00687739	20.4411	0.000197267	0.0373648
chr7	149572687	149572734	ENSG00000171130:s:149572687-149572734	ATP6V0E2	1	rs377360795	324	2	0.762367	5	0.928111	7	0.989549	0.928177	-1.02522e-17	0.928177	1.6954e-06	0.00687739	20.4411	0.000197267	0.0373648
chr7	149572687	149572734	ENSG00000171130:s:149572687-149572734	ATP6V0E2	1	rs6946997	60	2	0.762367	5	0.928111	7	0.989549	0.928177	-1.02522e-17	0.928177	1.6954e-06	0.00687739	20.4411	0.000197267	0.0373648
chr7	149572687	149572734	ENSG00000171130:s:149572687-149572734	ATP6V0E2	1	rs6947011	42	2	0.762367	5	0.928111	7	0.989549	0.928177	-1.02522e-17	0.928177	1.6954e-06	0.00687739	20.4411	0.000197267	0.0373648
chr7	149572687	149572734	ENSG00000171130:s:149572687-149572734	ATP6V0E2	1	rs6980260	702	2	0.762367	5	0.928111	7	0.989549	0.928177	-1.02522e-17	0.928177	1.6954e-06	0.00687739	20.4411	0.000197267	0.0373648
chr7	149572687	149572734	ENSG00000171130:s:149572687-149572734	ATP6V0E2	1	rs7785847	394	2	0.762367	5	0.928111	7	0.989549	0.928177	-1.02522e-17	0.928177	1.6954e-06	0.00687739	20.4411	0.000197267	0.0373648
chr7	149572687	149572734	ENSG00000171130:s:149572687-149572734	ATP6V0E2	1	rs7799585	996	2	0.762367	5	0.928111	7	0.989549	0.928177	-1.02522e-17	0.928177	1.6954e-06	0.00687739	20.4411	0.000197267	0.0373648
chr7	149572687	149572734	ENSG00000171130:s:149572687-149572734	ATP6V0E2	1	rs7805600	737	2	0.762367	5	0.928111	7	0.989549	0.928177	-1.02522e-17	0.928177	1.6954e-06	0.00687739	20.4411	0.000197267	0.0373648
chr7	149572687	149572734	ENSG00000171130:s:149572687-149572734	ATP6V0E2	1	rs7806830	915	2	0.762367	5	0.928111	7	0.989549	0.928177	-1.02522e-17	0.928177	1.6954e-06	0.00687739	20.4411	0.000197267	0.0373648
chr7	149572687	149572734	ENSG00000171130:s:149572687-149572734	ATP6V0E2	1	rs7806974	991	2	0.762367	5	0.928111	7	0.989549	0.928177	-1.02522e-17	0.928177	1.6954e-06	0.00687739	20.4411	0.000197267	0.0373648
chr12	122233173	122233632	ENSG00000212694:t:122233173-122233632	LINC01089	0	rs1060104	775	3	0.0154987	6	0.0463969	5	0.139339	0.919237	-4.22883e-17	0.919237	3.36044e-06	0.00908775	27.7125	5.06799e-05	0.0367603
chr17	48627761	48627971	ENSG00000006282:s:48627761-48627971	SPATA20	0	rs9913430	401	6	0.998894	6	0.998483	2	0.997907	-0.902064	-3.08827e-16	-0.902064	1.02849e-05	0.0120589	8.94487	0.00493822	0.0844275
chr1	236156945	236157172	ENSG00000116962:t:236156945-236157172	NID1	0	rs10803231	420	2	0.0363198	6	0.0156826	6	0.00125997	-0.901509	-2.79357e-16	-0.901509	1.06269e-05	0.0120589	14.5917	0.000804279	0.0617262
chr1	236156945	236157172	ENSG00000116962:t:236156945-236157172	NID1	0	rs1475308	375	2	0.0363198	6	0.0156826	6	0.00125997	-0.901509	-2.79357e-16	-0.901509	1.06269e-05	0.0120589	14.5917	0.000804279	0.0617262
chr1	236156945	236157172	ENSG00000116962:t:236156945-236157172	NID1	0	rs2031487	118	2	0.0363198	6	0.0156826	6	0.00125997	-0.901509	-2.79357e-16	-0.901509	1.06269e-05	0.0120589	14.5917	0.000804279	0.0617262
chr17	48627761	48627971	ENSG00000006282:s:48627761-48627971	SPATA20	0	rs1132414	23	7	0.998864	5	0.998444	2	0.997907	-0.901161	-3.15823e-16	-0.901161	1.08455e-05	0.0120589	9.26633	0.00437517	0.084003
chr17	48627761	48627971	ENSG00000006282:s:48627761-48627971	SPATA20	0	rs7214956	823	7	0.998864	5	0.998444	2	0.997907	-0.901161	-3.15823e-16	-0.901161	1.08455e-05	0.0120589	9.26633	0.00437517	0.084003
chr11	2924344	2924719	ENSG00000110628:t:2924344-2924719	SLC22A18	1	rs2237902	889	2	0.735529	5	0.901283	2	0.960885	0.971484	-2.64305e-17	0.971484	1.25389e-05	0.0120589	8.07467	0.0198779	0.11341
chr15	41102847	41103272	ENSG00000166140:s:41102847-41103272	ZFYVE19	2	rs10152371	21	6	0.34649	6	0.220816	2	0.109821	-0.89345	-2.91532e-16	-0.89345	1.67312e-05	0.0120589	23.4641	0.000107587	0.0367603
chr15	41102847	41103272	ENSG00000166140:s:41102847-41103272	ZFYVE19	2	rs17657877	23	6	0.34649	6	0.220816	2	0.109821	-0.89345	-2.91532e-16	-0.89345	1.67312e-05	0.0120589	23.4641	0.000107587	0.0367603
chr15	41102847	41103272	ENSG00000166140:s:41102847-41103272	ZFYVE19	2	rs2412567	590	6	0.34649	6	0.220816	2	0.109821	-0.89345	-2.91532e-16	-0.89345	1.67312e-05	0.0120589	23.4641	0.000107587	0.0367603
chr15	41102847	41103272	ENSG00000166140:s:41102847-41103272	ZFYVE19	2	rs35853942	80	6	0.34649	6	0.220816	2	0.109821	-0.89345	-2.91532e-16	-0.89345	1.67312e-05	0.0120589	23.4641	0.000107587	0.0367603
chr1	179853827	179853904	ENSG00000143337:s:179853827-179853904	TOR1AIP1	1	rs518774	664	2	0.719488	7	0.408401	5	0.000915382	-0.891739	-3.06413e-16	-0.891739	1.83387e-05	0.0120589	9.53014	0.00396915	0.0831172
chr12	33003700	33003907	ENSG00000057294:s:33003700-33003907	PKP2	0	rs10844374	856	6	0.00712077	5	0.0169739	3	0.0210218	0.890238	-7.30241e-18	0.890238	1.9852e-05	0.0120589	9.3605	0.00422484	0.0837227
chr17	48736543	48736729	ENSG00000108846:t:48736543-48736729	ABCC3	0	rs55981810	358	6	0.135193	6	0.0468333	2	0.0314306	-0.889111	-2.86397e-16	-0.889111	2.10539e-05	0.0120589	13.0595	0.00124417	0.0696135
chr3	124731467	124732834	ENSG00000173706:t:124731467-124732834	HEG1	0	rs6438871	8	4	0.0822532	4	0.191387	6	0.319997	0.889054	1.41243e-17	0.889054	2.11156e-05	0.0120589	14.19	0.000898755	0.0648749
chr3	195425901	195426078	ENSG00000242086:t:195425901-195426078	LINC00969	2	rs4927750	744	2	0.428713	5	0.603826	7	0.716003	0.888772	-1.58771e-17	0.888772	2.14265e-05	0.0120589	7.27133	0.00972068	0.097846
chr1	167734295	167735133	ENSG00000197965:s:167734295-167735133	MPZL1	0	rs6684150	254	8	0.959538	4	0.930655	2	0.921783	-0.888259	-2.54561e-16	-0.888259	2.20009e-05	0.0120589	16.619	0.000474008	0.0493029
chr15	86227653	86228677	ENSG00000170776:t:86227653-86228677	AKAP13	0	rs4843091	150	3	0.991314	4	0.992882	7	0.99453	0.887852	-1.4807e-19	0.887852	2.24659e-05	0.0120589	9.22141	0.0044491	0.084003
chr3	158310223	158310370	ENSG00000178053:t:158310223-158310370	MLF1	4	rs1435642	497	7	0.0253482	5	0.0843707	2	0.26008	0.887497	-4.51032e-17	0.887497	2.28775e-05	0.0120589	12.0548	0.00168971	0.0729098
chr7	45023956	45024025	ENSG00000232956:t:45023956-45024025	SNHG15	2	rs3213657	61	4	0.0258546	6	0.11633	4	0.170912	0.8855	-7.61534e-17	0.8855	2.53109e-05	0.0120589	10.5904	0.00272825	0.0744033
chr7	45023956	45024025	ENSG00000232956:t:45023956-45024025	SNHG15	2	rs6964406	388	4	0.0258546	6	0.11633	4	0.170912	0.8855	-7.61534e-17	0.8855	2.53109e-05	0.0120589	10.5904	0.00272825	0.0744033
chr15	41102847	41103272	ENSG00000166140:s:41102847-41103272	ZFYVE19	2	rs34817886	196	5	0.347415	7	0.238108	2	0.109821	-0.885294	-2.86664e-16	-0.885294	2.55731e-05	0.0120589	12.5463	0.00145166	0.0715855
chr1	40726511	40726657	ENSG00000084073:s:40726511-40726657	ZMPSTE24	0	rs1579150	466	2	0.0162392	8	0.044517	4	0.0879818	0.884341	-4.31856e-17	0.884341	2.68177e-05	0.0120589	17.8971	0.000348018	0.0476523
chr8	87487049	87487279	ENSG00000176623:s:87487049-87487279	RMDN1	1	rs1135451	969	4	0.92293	8	0.623361	2	0.48609	-0.883269	-2.92614e-16	-0.883269	2.82765e-05	0.0120589	13.2563	0.00117404	0.06875
chr8	87487049	87487279	ENSG00000176623:s:87487049-87487279	RMDN1	1	rs13260345	987	4	0.92293	8	0.623361	2	0.48609	-0.883269	-2.92614e-16	-0.883269	2.82765e-05	0.0120589	13.2563	0.00117404	0.06875
chr8	87487049	87487279	ENSG00000176623:s:87487049-87487279	RMDN1	1	rs13282351	39	4	0.92293	8	0.623361	2	0.48609	-0.883269	-2.92614e-16	-0.883269	2.82765e-05	0.0120589	13.2563	0.00117404	0.06875
chr8	87487049	87487279	ENSG00000176623:s:87487049-87487279	RMDN1	1	rs4961193	419	4	0.92293	8	0.623361	2	0.48609	-0.883269	-2.92614e-16	-0.883269	2.82765e-05	0.0120589	13.2563	0.00117404	0.06875
chr3	56592873	56592938	ENSG00000180376:s:56592873-56592938	CCDC66	0	rs111349193	289	6	0.829448	5	0.885412	3	0.960487	0.883205	-2.71776e-17	0.883205	2.83651e-05	0.0120589	16.7603	0.000457693	0.0493029
chr3	56592873	56592938	ENSG00000180376:s:56592873-56592938	CCDC66	0	rs6781293	144	6	0.829448	5	0.885412	3	0.960487	0.883205	-2.71776e-17	0.883205	2.83651e-05	0.0120589	16.7603	0.000457693	0.0493029
chr3	56592873	56592938	ENSG00000180376:s:56592873-56592938	CCDC66	0	rs6792321	74	6	0.829448	5	0.885412	3	0.960487	0.883205	-2.71776e-17	0.883205	2.83651e-05	0.0120589	16.7603	0.000457693	0.0493029
chr5	115202358	115202458	ENSG00000177879:t:115202358-115202458	AP3S1	3	rs152368	51	8	0.0124676	3	0.0236889	3	0.0316124	0.881856	-2.11722e-17	0.881856	3.02961e-05	0.0120589	6.09759	0.0165186	0.107894
chr5	115202358	115202458	ENSG00000177879:t:115202358-115202458	AP3S1	3	rs152397	397	8	0.0124676	3	0.0236889	3	0.0316124	0.881856	-2.11722e-17	0.881856	3.02961e-05	0.0120589	6.09759	0.0165186	0.107894
chr5	78938655	78938733	ENSG00000164329:t:78938655-78938733	PAPD4	0	rs1948764	686	8	0.496053	3	0.600789	3	0.669901	0.881274	-1.52002e-17	0.881274	3.11625e-05	0.0120589	13.666	0.00104249	0.0665962
chr2	61760907	61761413	ENSG00000082898:t:61760907-61761413	XPO1	1	rs3771258	295	2	0.846614	6	0.867769	6	0.914758	0.880691	-7.85796e-17	0.880691	3.20497e-05	0.0120589	10.2896	0.00302658	0.0764686
chr2	61760907	61761413	ENSG00000082898:t:61760907-61761413	XPO1	1	rs3771260	691	2	0.846614	6	0.867769	6	0.914758	0.880691	-7.85796e-17	0.880691	3.20497e-05	0.0120589	10.2896	0.00302658	0.0764686
chr2	61760907	61761413	ENSG00000082898:t:61760907-61761413	XPO1	1	rs3771261	468	2	0.846614	6	0.867769	6	0.914758	0.880691	-7.85796e-17	0.880691	3.20497e-05	0.0120589	10.2896	0.00302658	0.0764686
chr2	61760907	61761413	ENSG00000082898:t:61760907-61761413	XPO1	1	rs9309336	172	2	0.846614	6	0.867769	6	0.914758	0.880691	-7.85796e-17	0.880691	3.20497e-05	0.0120589	10.2896	0.00302658	0.0764686
chr2	61760907	61761413	ENSG00000082898:t:61760907-61761413	XPO1	1	rs9989775	81	2	0.846614	6	0.867769	6	0.914758	0.880691	-7.85796e-17	0.880691	3.20497e-05	0.0120589	10.2896	0.00302658	0.0764686
chr2	61760907	61761413	ENSG00000082898:t:61760907-61761413	XPO1	1	rs9989864	56	2	0.846614	6	0.867769	6	0.914758	0.880691	-7.85796e-17	0.880691	3.20497e-05	0.0120589	10.2896	0.00302658	0.0764686
chr5	55007180	55007327	ENSG00000177058:s:55007180-55007327	SLC38A9	0	rs12655532	318	10	0.481811	2	0.300782	2	0.287507	-0.879301	-2.57934e-16	-0.879301	3.42494e-05	0.0120589	7.95918	0.00728439	0.0899124
chr5	78944528	78945013	ENSG00000164329:s:78944528-78945013	PAPD4	0	rs7712162	158	7	0.977504	4	0.98446	3	0.987262	0.878996	-5.3085e-17	0.878996	3.47478e-05	0.0120589	11.4163	0.00207164	0.0741358
chr18	33721100	33721164	ENSG00000134759:t:33721100-33721164	ELP2	2	rs1785934	278	5	0.131004	3	0.102015	6	0.0440274	-0.878876	-2.61707e-16	-0.878876	3.49458e-05	0.0120589	13.0607	0.00124373	0.0696135
chr18	33721100	33721164	ENSG00000134759:t:33721100-33721164	ELP2	2	rs8098627	536	5	0.131004	3	0.102015	6	0.0440274	-0.878876	-2.61707e-16	-0.878876	3.49458e-05	0.0120589	13.0607	0.00124373	0.0696135
chr4	119200544	119200586	ENSG00000269893:t:119200544-119200586	SNHG8	0	rs658642	18	5	0.18451	6	0.343072	3	0.659513	0.87844	-3.41953e-18	0.87844	3.56728e-05	0.0120589	21.0885	0.000172258	0.0373648
chr21	47716076	47716144	ENSG00000182362:t:47716076-47716144	YBEY	2	rs13049797	545	3	0.793459	8	0.865409	3	0.936358	0.877353	-6.61352e-17	0.877353	3.7537e-05	0.0121815	18.5448	0.00029949	0.0467262
chr21	47716076	47716144	ENSG00000182362:t:47716076-47716144	YBEY	2	rs13050025	115	3	0.793459	8	0.865409	3	0.936358	0.877353	-6.61352e-17	0.877353	3.7537e-05	0.0121815	18.5448	0.00029949	0.0467262
chr21	47716076	47716144	ENSG00000182362:t:47716076-47716144	YBEY	2	rs13052233	247	3	0.793459	8	0.865409	3	0.936358	0.877353	-6.61352e-17	0.877353	3.7537e-05	0.0121815	18.5448	0.00029949	0.0467262
chr21	47716076	47716144	ENSG00000182362:t:47716076-47716144	YBEY	2	rs13052376	366	3	0.793459	8	0.865409	3	0.936358	0.877353	-6.61352e-17	0.877353	3.7537e-05	0.0121815	18.5448	0.00029949	0.0467262
chr21	47716076	47716144	ENSG00000182362:t:47716076-47716144	YBEY	2	rs13052495	437	3	0.793459	8	0.865409	3	0.936358	0.877353	-6.61352e-17	0.877353	3.7537e-05	0.0121815	18.5448	0.00029949	0.0467262
chr21	47716076	47716144	ENSG00000182362:t:47716076-47716144	YBEY	2	rs2276257	882	3	0.793459	8	0.865409	3	0.936358	0.877353	-6.61352e-17	0.877353	3.7537e-05	0.0121815	18.5448	0.00029949	0.0467262
chr21	47716076	47716144	ENSG00000182362:t:47716076-47716144	YBEY	2	rs34586434	780	3	0.793459	8	0.865409	3	0.936358	0.877353	-6.61352e-17	0.877353	3.7537e-05	0.0121815	18.5448	0.00029949	0.0467262
chr21	47716076	47716144	ENSG00000182362:t:47716076-47716144	YBEY	2	rs4819222	741	3	0.793459	8	0.865409	3	0.936358	0.877353	-6.61352e-17	0.877353	3.7537e-05	0.0121815	18.5448	0.00029949	0.0467262
chr21	47716076	47716144	ENSG00000182362:t:47716076-47716144	YBEY	2	rs4819223	837	3	0.793459	8	0.865409	3	0.936358	0.877353	-6.61352e-17	0.877353	3.7537e-05	0.0121815	18.5448	0.00029949	0.0467262
chr21	47716076	47716144	ENSG00000182362:t:47716076-47716144	YBEY	2	rs55904887	774	3	0.793459	8	0.865409	3	0.936358	0.877353	-6.61352e-17	0.877353	3.7537e-05	0.0121815	18.5448	0.00029949	0.0467262
chr21	47716076	47716144	ENSG00000182362:t:47716076-47716144	YBEY	2	rs61182475	13	3	0.793459	8	0.865409	3	0.936358	0.877353	-6.61352e-17	0.877353	3.7537e-05	0.0121815	18.5448	0.00029949	0.0467262
chr19	40842017	40842131	ENSG00000160392:s:40842017-40842131	C19orf47	0	rs12151335	509	2	0.00492633	8	0.0167912	4	0.0714633	0.875878	-2.31729e-17	0.875878	4.01944e-05	0.0125422	17.8971	0.000348018	0.0476523
chr19	40842017	40842131	ENSG00000160392:s:40842017-40842131	C19orf47	0	rs3745195	512	2	0.00492633	8	0.0167912	4	0.0714633	0.875878	-2.31729e-17	0.875878	4.01944e-05	0.0125422	17.8971	0.000348018	0.0476523
chr19	40842017	40842131	ENSG00000160392:s:40842017-40842131	C19orf47	0	rs4803327	72	2	0.00492633	8	0.0167912	4	0.0714633	0.875878	-2.31729e-17	0.875878	4.01944e-05	0.0125422	17.8971	0.000348018	0.0476523
chr19	40842017	40842131	ENSG00000160392:s:40842017-40842131	C19orf47	0	rs59263025	591	2	0.00492633	8	0.0167912	4	0.0714633	0.875878	-2.31729e-17	0.875878	4.01944e-05	0.0125422	17.8971	0.000348018	0.0476523
chr3	124731467	124732834	ENSG00000173706:t:124731467-124732834	HEG1	0	rs6438872	142	3	0.0771821	5	0.172603	6	0.319997	0.875095	1.19104e-17	0.875095	4.16668e-05	0.0128062	11.5717	0.00197005	0.0741358
chr3	124731467	124732834	ENSG00000173706:t:124731467-124732834	HEG1	0	rs6438873	92	3	0.0771821	5	0.172603	6	0.319997	0.875095	1.19104e-17	0.875095	4.16668e-05	0.0128062	11.5717	0.00197005	0.0741358
chr7	45025481	45025696	ENSG00000232956:s:45025481-45025696	SNHG15	1	rs3213657	61	4	0.0245205	6	0.117001	4	0.159212	0.874567	-1.39258e-17	0.874567	4.26842e-05	0.0129886	10.5904	0.00272825	0.0744033
chr7	45025481	45025696	ENSG00000232956:s:45025481-45025696	SNHG15	1	rs6964406	388	4	0.0245205	6	0.117001	4	0.159212	0.874567	-1.39258e-17	0.874567	4.26842e-05	0.0129886	10.5904	0.00272825	0.0744033
chr5	78944528	78945013	ENSG00000164329:s:78944528-78945013	PAPD4	0	rs1139280	956	9	0.978884	2	0.985205	3	0.987262	0.874198	-2.93537e-17	0.874198	4.3407e-05	0.0131181	6.82765	0.0118073	0.103928
chr5	78944528	78945013	ENSG00000164329:s:78944528-78945013	PAPD4	0	rs4703780	414	9	0.978884	2	0.985205	3	0.987262	0.874198	-2.93537e-17	0.874198	4.3407e-05	0.0131181	6.82765	0.0118073	0.103928
chr5	78944528	78945013	ENSG00000164329:s:78944528-78945013	PAPD4	0	rs61248190	840	9	0.978884	2	0.985205	3	0.987262	0.874198	-2.93537e-17	0.874198	4.3407e-05	0.0131181	6.82765	0.0118073	0.103928
chr5	78944528	78945013	ENSG00000164329:s:78944528-78945013	PAPD4	0	rs62365186	834	9	0.978884	2	0.985205	3	0.987262	0.874198	-2.93537e-17	0.874198	4.3407e-05	0.0131181	6.82765	0.0118073	0.103928
chr5	78944528	78945013	ENSG00000164329:s:78944528-78945013	PAPD4	0	rs67039976	13	9	0.978884	2	0.985205	3	0.987262	0.874198	-2.93537e-17	0.874198	4.3407e-05	0.0131181	6.82765	0.0118073	0.103928
chr5	78944528	78945013	ENSG00000164329:s:78944528-78945013	PAPD4	0	rs6895525	764	9	0.978884	2	0.985205	3	0.987262	0.874198	-2.93537e-17	0.874198	4.3407e-05	0.0131181	6.82765	0.0118073	0.103928
chr5	78944528	78945013	ENSG00000164329:s:78944528-78945013	PAPD4	0	rs7711830	698	9	0.978884	2	0.985205	3	0.987262	0.874198	-2.93537e-17	0.874198	4.3407e-05	0.0131181	6.82765	0.0118073	0.103928
chr5	78944528	78945013	ENSG00000164329:s:78944528-78945013	PAPD4	0	rs7732613	822	9	0.978884	2	0.985205	3	0.987262	0.874198	-2.93537e-17	0.874198	4.3407e-05	0.0131181	6.82765	0.0118073	0.103928
chr5	130498265	130498369	ENSG00000169567:t:130498265-130498369	HINT1	1	rs10036296	966	6	0.942599	6	0.976459	2	0.999784	0.873886	1.76485e-17	0.873886	4.40269e-05	0.0132293	23.4641	0.000107587	0.0367603
chr5	130498265	130498369	ENSG00000169567:t:130498265-130498369	HINT1	1	rs2278060	2	6	0.942599	6	0.976459	2	0.999784	0.873886	1.76485e-17	0.873886	4.40269e-05	0.0132293	23.4641	0.000107587	0.0367603
chr5	130498265	130498369	ENSG00000169567:t:130498265-130498369	HINT1	1	rs3864283	941	6	0.942599	6	0.976459	2	0.999784	0.873886	1.76485e-17	0.873886	4.40269e-05	0.0132293	23.4641	0.000107587	0.0367603
chr3	56600622	56600787	ENSG00000180376:t:56600622-56600787	CCDC66	0	rs111349193	929	6	0.985007	5	0.890856	3	0.713729	-0.871483	-2.72635e-16	-0.871483	4.90398e-05	0.0138548	19.5346	0.000239894	0.0408083
chr3	56600622	56600787	ENSG00000180376:t:56600622-56600787	CCDC66	0	rs111827080	525	6	0.985007	5	0.890856	3	0.713729	-0.871483	-2.72635e-16	-0.871483	4.90398e-05	0.0138548	19.5346	0.000239894	0.0408083
chr3	56600622	56600787	ENSG00000180376:t:56600622-56600787	CCDC66	0	rs6781293	496	6	0.985007	5	0.890856	3	0.713729	-0.871483	-2.72635e-16	-0.871483	4.90398e-05	0.0138548	19.5346	0.000239894	0.0408083
chr3	56600622	56600787	ENSG00000180376:t:56600622-56600787	CCDC66	0	rs6792321	714	6	0.985007	5	0.890856	3	0.713729	-0.871483	-2.72635e-16	-0.871483	4.90398e-05	0.0138548	19.5346	0.000239894	0.0408083
chr2	109089283	109089784	ENSG00000135968:s:109089283-109089784	GCC2	0	rs1053027	310	4	0.0213432	7	0.057889	3	0.0768876	0.870242	-8.53386e-18	0.870242	5.18045e-05	0.0141999	9.70901	0.00371911	0.0826806
chr2	109089283	109089784	ENSG00000135968:s:109089283-109089784	GCC2	0	rs6719131	234	4	0.0213432	7	0.057889	3	0.0768876	0.870242	-8.53386e-18	0.870242	5.18045e-05	0.0141999	9.70901	0.00371911	0.0826806
chr2	74682150	74682423	ENSG00000115274:s:74682150-74682423	INO80B	2	rs2268417	6	3	0.841329	9	0.895257	2	0.995797	0.868913	-4.14627e-17	0.868913	5.49059e-05	0.0141999	10.9039	0.00245349	0.0741358
chr2	74682150	74682423	ENSG00000115274:s:74682150-74682423	INO80B	2	rs6746854	921	3	0.841329	9	0.895257	2	0.995797	0.868913	-4.14627e-17	0.868913	5.49059e-05	0.0141999	10.9039	0.00245349	0.0741358
chr12	122233799	122234785	ENSG00000212694:s:122233799-122234785	LINC01089	0	rs1060104	775	3	0.0569837	6	0.116996	5	0.316105	0.868893	-4.88757e-17	0.868893	5.49542e-05	0.0141999	27.7125	5.06799e-05	0.0367603
chr7	30638412	30638513	ENSG00000106105:t:30638412-30638513	GARS	0	rs10265589	51	3	0.984748	7	0.965002	4	0.948443	-0.868265	-2.44244e-16	-0.868265	5.6473e-05	0.0141999	9.85922	0.00352342	0.080576
chr7	30638412	30638513	ENSG00000106105:t:30638412-30638513	GARS	0	rs2270025	755	3	0.984748	7	0.965002	4	0.948443	-0.868265	-2.44244e-16	-0.868265	5.6473e-05	0.0141999	9.85922	0.00352342	0.080576
chr4	185573177	185573254	ENSG00000164306:s:185573177-185573254	PRIMPOL	0	rs34605630	683	3	0.737338	7	0.807631	4	0.888903	0.867867	-1.99089e-17	0.867867	5.74521e-05	0.0141999	13.4316	0.0011155	0.0680221
chr3	193336616	193336726	ENSG00000198836:t:193336616-193336726	OPA1	0	rs10937593	178	2	0.0913508	8	0.0741622	4	0.023042	-0.867849	-2.73505e-16	-0.867849	5.74956e-05	0.0141999	16.2432	0.000520849	0.0519716
chr3	193336616	193336726	ENSG00000198836:t:193336616-193336726	OPA1	0	rs7624750	83	2	0.0913508	8	0.0741622	4	0.023042	-0.867849	-2.73505e-16	-0.867849	5.74956e-05	0.0141999	16.2432	0.000520849	0.0519716
chr3	193336616	193336726	ENSG00000198836:t:193336616-193336726	OPA1	0	rs7646250	481	2	0.0913508	8	0.0741622	4	0.023042	-0.867849	-2.73505e-16	-0.867849	5.74956e-05	0.0141999	16.2432	0.000520849	0.0519716
chr3	193336616	193336726	ENSG00000198836:t:193336616-193336726	OPA1	0	rs9817704	405	2	0.0913508	8	0.0741622	4	0.023042	-0.867849	-2.73505e-16	-0.867849	5.74956e-05	0.0141999	16.2432	0.000520849	0.0519716
chr12	9806279	9806404	ENSG00000256594:t:9806279-9806404	RP11-705C15.2	3	rs7299076	379	3	0.450914	4	0.602339	2	0.934031	0.954484	-1.06597e-17	0.954484	6.33472e-05	0.0141999	7.00928	0.026925	0.124937
chr15	76175707	76175765	ENSG00000140367:s:76175707-76175765	UBE2Q2	0	rs11072562	199	6	0.926492	2	0.95725	6	0.963986	0.865428	1.03771e-17	0.865428	6.37625e-05	0.0141999	7.25806	0.0097764	0.0981176
chr15	76175707	76175765	ENSG00000140367:s:76175707-76175765	UBE2Q2	0	rs28607641	124	6	0.926492	2	0.95725	6	0.963986	0.865428	1.03771e-17	0.865428	6.37625e-05	0.0141999	7.25806	0.0097764	0.0981176
chr15	76175707	76175765	ENSG00000140367:s:76175707-76175765	UBE2Q2	0	rs4886748	637	6	0.926492	2	0.95725	6	0.963986	0.865428	1.03771e-17	0.865428	6.37625e-05	0.0141999	7.25806	0.0097764	0.0981176
chr16	28118843	28118998	ENSG00000169180:s:28118843-28118998	XPO6	0	rs205362	707	2	0.998364	7	0.998758	5	0.999127	0.864386	-1.50562e-17	0.864386	6.66267e-05	0.0141999	6.50719	0.0136479	0.104224
chr7	102073982	102074108	ENSG00000160991:s:102073982-102074108	ORAI2	0	rs1133471	70	5	0.922097	7	0.835621	2	0.610927	-0.864239	-2.80891e-16	-0.864239	6.70378e-05	0.0141999	16.0037	0.000553564	0.0543125
chr7	102073982	102074108	ENSG00000160991:s:102073982-102074108	ORAI2	0	rs12669274	45	5	0.922097	7	0.835621	2	0.610927	-0.864239	-2.80891e-16	-0.864239	6.70378e-05	0.0141999	16.0037	0.000553564	0.0543125
chr7	102073982	102074108	ENSG00000160991:s:102073982-102074108	ORAI2	0	rs183815472	113	5	0.922097	7	0.835621	2	0.610927	-0.864239	-2.80891e-16	-0.864239	6.70378e-05	0.0141999	16.0037	0.000553564	0.0543125
chr7	102073982	102074108	ENSG00000160991:s:102073982-102074108	ORAI2	0	rs6977040	300	5	0.922097	7	0.835621	2	0.610927	-0.864239	-2.80891e-16	-0.864239	6.70378e-05	0.0141999	16.0037	0.000553564	0.0543125
chr10	86273205	86278273	ENSG00000107771:t:86273205-86278273	CCSER2	0	rs10887312	886	4	0.619454	6	0.694713	4	0.74097	0.863869	7.97083e-18	0.863869	6.80837e-05	0.0141999	15.2731	0.00066948	0.0617215
chr8	124156957	124157095	ENSG00000156787:t:124156957-124157095	TBC1D31	0	rs10101435	60	4	0.0416128	6	0.488266	3	0.623724	0.881137	2.01257e-17	0.881137	6.9056e-05	0.0141999	9.13584	0.00553659	0.0862157
chr10	120920427	120920481	ENSG00000183605:t:120920427-120920481	SFXN4	0	rs10749291	21	3	0.0645601	5	0.524091	5	0.792709	0.880516	1.03926e-17	0.880516	7.09755e-05	0.0141999	14.8686	0.00100929	0.0665962
chr6	53986245	53986400	ENSG00000146147:t:53986245-53986400	MLIP	3	rs1280946	906	3	0.949677	5	0.983038	4	0.990163	0.898393	-4.18564e-17	0.898393	7.17582e-05	0.0141999	13.3103	0.00204849	0.0741358
chr6	53986245	53986400	ENSG00000146147:t:53986245-53986400	MLIP	3	rs2145754	258	3	0.949677	5	0.983038	4	0.990163	0.898393	-4.18564e-17	0.898393	7.17582e-05	0.0141999	13.3103	0.00204849	0.0741358
chr1	114483004	114484081	ENSG00000163349:t:114483004-114484081	HIPK1	0	rs1000528	965	2	0.045243	5	0.00626371	7	0.00349514	-0.862605	-2.65874e-16	-0.862605	7.17607e-05	0.0141999	12.0548	0.00168971	0.0729098
chr1	114483004	114484081	ENSG00000163349:t:114483004-114484081	HIPK1	0	rs1217441	64	2	0.045243	5	0.00626371	7	0.00349514	-0.862605	-2.65874e-16	-0.862605	7.17607e-05	0.0141999	12.0548	0.00168971	0.0729098
chr14	90866322	90866775	ENSG00000198668:t:90866322-90866775	CALM1	4	rs12886752	293	3	0.0185108	6	0.0254044	5	0.0326467	0.861157	-2.71986e-17	0.861157	7.61719e-05	0.0144489	11.8746	0.00178837	0.0729098
chr14	90866322	90866775	ENSG00000198668:t:90866322-90866775	CALM1	4	rs2268433	24	3	0.0185108	6	0.0254044	5	0.0326467	0.861157	-2.71986e-17	0.861157	7.61719e-05	0.0144489	11.8746	0.00178837	0.0729098
chr3	124738106	124738441	ENSG00000173706:s:124738106-124738441	HEG1	0	rs57632424	789	4	0.948175	5	0.86241	5	0.781782	-0.861027	-2.86025e-16	-0.861027	7.65764e-05	0.0144489	14.9105	0.000737569	0.0617262
chr7	30518222	30518400	ENSG00000106100:s:30518222-30518400	NOD1	3	rs1558067	34	3	0.237761	6	0.585385	5	0.89491	0.860568	-3.46575e-17	0.860568	7.80258e-05	0.0144489	27.7125	5.06799e-05	0.0367603
chr7	30518222	30518400	ENSG00000106100:s:30518222-30518400	NOD1	3	rs1558068	49	3	0.237761	6	0.585385	5	0.89491	0.860568	-3.46575e-17	0.860568	7.80258e-05	0.0144489	27.7125	5.06799e-05	0.0367603
chr9	77684811	77684958	ENSG00000106733:s:77684811-77684958	NMRK1	0	rs3752955	39	3	0.854977	4	0.928862	7	0.996812	0.860085	-6.33072e-18	0.860085	7.95759e-05	0.0144489	16.8615	0.000446417	0.0493029
chr16	57238416	57239181	ENSG00000159579:t:57238416-57239181	RSPRY1	4	rs11076181	48	3	0.311935	7	0.239124	4	0.154295	-0.85991	-2.4075e-16	-0.85991	8.01428e-05	0.0144489	28.0595	4.78643e-05	0.0367603
chr4	119199864	119199947	ENSG00000269893:s:119199864-119199947	SNHG8	2	rs658642	175	5	0.34636	6	0.527125	3	0.708289	0.857831	-6.68809e-18	0.857831	8.71349e-05	0.0154746	14.4314	0.000840501	0.0632552
chr18	33718758	33718835	ENSG00000134759:s:33718758-33718835	ELP2	0	rs1785934	509	5	0.0662544	3	0.0295902	6	0.0213185	-0.85732	-2.54921e-16	-0.85732	8.89287e-05	0.0157378	8.36871	0.00617726	0.0885379
chr18	33718758	33718835	ENSG00000134759:s:33718758-33718835	ELP2	0	rs8098627	536	5	0.0662544	3	0.0295902	6	0.0213185	-0.85732	-2.54921e-16	-0.85732	8.89287e-05	0.0157378	8.36871	0.00617726	0.0885379
chr10	13685706	13689035	ENSG00000151474:t:13685706-13689035	FRMD4A	0	rs72767570	934	5	0.956994	6	0.977132	3	0.989311	0.856815	-1.70414e-17	0.856815	9.07315e-05	0.0160023	21.8808	0.000146569	0.0373648
chr12	33003700	33003907	ENSG00000057294:s:33003700-33003907	PKP2	0	rs10743805	933	6	0.00712077	4	0.0181016	4	0.0188821	0.855217	1.40151e-18	0.855217	9.66266e-05	0.0161604	8.79928	0.00522115	0.0844854
chr3	124738106	124738441	ENSG00000173706:s:124738106-124738441	HEG1	0	rs10934706	470	5	0.947316	4	0.842043	5	0.781782	-0.854809	-2.91941e-16	-0.854809	9.81823e-05	0.0162022	17.0788	0.000423289	0.0493029
chr3	124738106	124738441	ENSG00000173706:s:124738106-124738441	HEG1	0	rs59232004	1	5	0.947316	4	0.842043	5	0.781782	-0.854809	-2.91941e-16	-0.854809	9.81823e-05	0.0162022	17.0788	0.000423289	0.0493029
chr3	124738106	124738441	ENSG00000173706:s:124738106-124738441	HEG1	0	rs61171818	790	5	0.947316	4	0.842043	5	0.781782	-0.854809	-2.91941e-16	-0.854809	9.81823e-05	0.0162022	17.0788	0.000423289	0.0493029
chr3	124738106	124738441	ENSG00000173706:s:124738106-124738441	HEG1	0	rs6790837	216	5	0.947316	4	0.842043	5	0.781782	-0.854809	-2.91941e-16	-0.854809	9.81823e-05	0.0162022	17.0788	0.000423289	0.0493029
chr17	4088113	4088341	ENSG00000185722:t:4088113-4088341	ANKFY1	0	rs4790587	305	6	0.994669	2	0.994906	6	0.996114	0.85446	-2.07748e-17	0.85446	9.95276e-05	0.0162382	11.3184	0.00213884	0.0741358
chr17	79214787	79215081	ENSG00000224877:t:79214787-79215081	C17orf89	0	rs2255166	80	3	0.818558	8	0.914729	3	0.957089	0.854067	6.34223e-17	0.854067	0.00010106	0.0162382	25.0597	8.01076e-05	0.0367603
chr4	84379499	84380297	ENSG00000163319:s:84379499-84380297	MRPS18C	0	rs1126971	426	4	0.9948	6	0.970109	4	0.941546	-0.854001	-2.7712e-16	-0.854001	0.000101321	0.0162382	29.3171	3.90965e-05	0.0367603
chr4	84379499	84380297	ENSG00000163319:s:84379499-84380297	MRPS18C	0	rs12505955	182	4	0.9948	6	0.970109	4	0.941546	-0.854001	-2.7712e-16	-0.854001	0.000101321	0.0162382	29.3171	3.90965e-05	0.0367603
chr3	183854400	183854767	ENSG00000145191:t:183854400-183854767	EIF2B5	0	rs2292611	507	8	0.984974	4	0.994491	2	0.996768	0.853996	2.44243e-17	0.853996	0.000101337	0.0162382	6.64331	0.0128275	0.104224
chr7	151057227	151058000	ENSG00000013374:s:151057227-151058000	NUB1	0	rs12703123	20	3	0.00343177	6	0.101414	5	0.227747	0.853809	-4.79511e-17	0.853809	0.000102077	0.0162382	18.1638	0.000326988	0.0476523
chr7	151057227	151058000	ENSG00000013374:s:151057227-151058000	NUB1	0	rs141765389	35	3	0.00343177	6	0.101414	5	0.227747	0.853809	-4.79511e-17	0.853809	0.000102077	0.0162382	18.1638	0.000326988	0.0476523
chr7	151057227	151058000	ENSG00000013374:s:151057227-151058000	NUB1	0	rs406624	478	3	0.00343177	6	0.101414	5	0.227747	0.853809	-4.79511e-17	0.853809	0.000102077	0.0162382	18.1638	0.000326988	0.0476523
chr7	151057227	151058000	ENSG00000013374:s:151057227-151058000	NUB1	0	rs7782047	7	3	0.00343177	6	0.101414	5	0.227747	0.853809	-4.79511e-17	0.853809	0.000102077	0.0162382	18.1638	0.000326988	0.0476523
chr3	124738106	124738441	ENSG00000173706:s:124738106-124738441	HEG1	0	rs6438872	142	3	0.956756	5	0.889706	6	0.782478	-0.852634	-3.01764e-16	-0.852634	0.000106814	0.0168628	24.694	8.55922e-05	0.0367603
chr3	124738106	124738441	ENSG00000173706:s:124738106-124738441	HEG1	0	rs6438873	207	3	0.956756	5	0.889706	6	0.782478	-0.852634	-3.01764e-16	-0.852634	0.000106814	0.0168628	24.694	8.55922e-05	0.0367603
chr3	124738106	124738441	ENSG00000173706:s:124738106-124738441	HEG1	0	rs7619979	954	3	0.956756	5	0.889706	6	0.782478	-0.852634	-3.01764e-16	-0.852634	0.000106814	0.0168628	24.694	8.55922e-05	0.0367603
chr7	102079391	102079628	ENSG00000160991:t:102079391-102079628	ORAI2	0	rs1133471	103	5	0.0339934	7	0.0805989	2	0.195692	0.851734	-3.82e-17	0.851734	0.000110561	0.0173568	19.3815	0.000248126	0.0410826
chr7	102079391	102079628	ENSG00000160991:t:102079391-102079628	ORAI2	0	rs12669274	218	5	0.0339934	7	0.0805989	2	0.195692	0.851734	-3.82e-17	0.851734	0.000110561	0.0173568	19.3815	0.000248126	0.0410826
chr7	102079391	102079628	ENSG00000160991:t:102079391-102079628	ORAI2	0	rs183815472	113	5	0.0339934	7	0.0805989	2	0.195692	0.851734	-3.82e-17	0.851734	0.000110561	0.0173568	19.3815	0.000248126	0.0410826
chr7	102079391	102079628	ENSG00000160991:t:102079391-102079628	ORAI2	0	rs6977040	300	5	0.0339934	7	0.0805989	2	0.195692	0.851734	-3.82e-17	0.851734	0.000110561	0.0173568	19.3815	0.000248126	0.0410826
chr5	68606945	68607031	ENSG00000183323:t:68606945-68607031	CCDC125	0	rs6877725	811	3	0.061413	8	0.124308	3	0.308167	0.850097	-5.07408e-17	0.850097	0.000117653	0.0182918	13.7467	0.00101868	0.0665962
chr6	160103171	160103670	ENSG00000112096:t:160103171-160103670	SOD2	0	rs2758332	202	4	0.0133661	7	0.00809956	3	0.00246249	-0.849619	-2.95741e-16	-0.849619	0.000119792	0.0182918	17.6054	0.000372883	0.0476523
chr2	61389977	61390090	ENSG00000237651:t:61389977-61390090	C2orf74	0	rs11688322	824	5	0.985879	7	0.996011	2	0.998461	0.849061	3.7108e-17	0.849061	0.000122325	0.0182918	24.6248	8.66793e-05	0.0367603
chr2	61389977	61390090	ENSG00000237651:t:61389977-61390090	C2orf74	0	rs1177275	853	5	0.985879	7	0.996011	2	0.998461	0.849061	3.7108e-17	0.849061	0.000122325	0.0182918	24.6248	8.66793e-05	0.0367603
chr2	61389977	61390090	ENSG00000237651:t:61389977-61390090	C2orf74	0	rs1729673	55	5	0.985879	7	0.996011	2	0.998461	0.849061	3.7108e-17	0.849061	0.000122325	0.0182918	24.6248	8.66793e-05	0.0367603
chr2	61389977	61390090	ENSG00000237651:t:61389977-61390090	C2orf74	0	rs3213944	33	5	0.985879	7	0.996011	2	0.998461	0.849061	3.7108e-17	0.849061	0.000122325	0.0182918	24.6248	8.66793e-05	0.0367603
chr2	61389977	61390090	ENSG00000237651:t:61389977-61390090	C2orf74	0	rs34279970	176	5	0.985879	7	0.996011	2	0.998461	0.849061	3.7108e-17	0.849061	0.000122325	0.0182918	24.6248	8.66793e-05	0.0367603
chr20	2481302	2481388	ENSG00000088876:t:2481302-2481388	ZNF343	2	rs6083505	693	8	0.171802	3	0.27549	2	0.370195	0.866892	5.72163e-17	0.866892	0.00012508	0.0182918	13.0289	0.00164063	0.0729098
chr3	14984291	14987661	ENSG00000225733:t:14984291-14987661	FGD5-AS1	3	rs6791192	399	4	0.732096	7	0.675816	3	0.590919	-0.848214	-2.02432e-16	-0.848214	0.000126259	0.0182918	7.25627	0.00978394	0.0981176
chr18	694248	694334	ENSG00000132199:t:694248-694334	ENOSF1	2	rs2847604	287	5	0.800974	6	0.873715	3	0.912881	0.847203	-1.41564e-17	0.847203	0.000131089	0.0184128	27.7125	5.06799e-05	0.0367603
chr11	17304336	17304490	ENSG00000070081:s:17304336-17304490	NUCB2	2	rs214067	823	4	0.0430116	8	0.0572545	2	0.0938019	0.846082	-2.47152e-17	0.846082	0.000136615	0.0184128	7.61057	0.00841541	0.0934963
chr11	17304336	17304490	ENSG00000070081:s:17304336-17304490	NUCB2	2	rs214069	592	4	0.0430116	8	0.0572545	2	0.0938019	0.846082	-2.47152e-17	0.846082	0.000136615	0.0184128	7.61057	0.00841541	0.0934963
chr11	17304336	17304490	ENSG00000070081:s:17304336-17304490	NUCB2	2	rs214071	286	4	0.0430116	8	0.0572545	2	0.0938019	0.846082	-2.47152e-17	0.846082	0.000136615	0.0184128	7.61057	0.00841541	0.0934963
chr1	155103680	155104110	ENSG00000169242:s:155103680-155104110	EFNA1	0	rs4390169	75	4	0.980185	6	0.899818	4	0.816091	-0.845989	-2.68078e-16	-0.845989	0.000137084	0.0184128	22.7381	0.000123708	0.0370885
chr1	155103680	155104110	ENSG00000169242:s:155103680-155104110	EFNA1	0	rs4745	21	4	0.980185	6	0.899818	4	0.816091	-0.845989	-2.68078e-16	-0.845989	0.000137084	0.0184128	22.7381	0.000123708	0.0370885
chr17	48148208	48148294	ENSG00000005884:s:48148208-48148294	ITGA3	0	rs2301628	119	6	0.953308	5	0.969948	3	0.975947	0.845909	-1.95515e-17	0.845909	0.000137486	0.0184128	9.86899	0.00351112	0.080576
chr3	124738106	124738441	ENSG00000173706:s:124738106-124738441	HEG1	0	rs6438871	8	4	0.953537	4	0.876162	6	0.782478	-0.84589	-3.00694e-16	-0.84589	0.000137582	0.0184128	23.1941	0.000113276	0.0367603
chr19	4324040	4324194	ENSG00000178078:t:4324040-4324194	STAP2	0	rs10411394	513	4	0.0612642	5	0.0885514	4	0.164516	0.864284	2.83047e-17	0.864284	0.000138442	0.0184128	8.71734	0.0064343	0.0885617
chr19	4324040	4324194	ENSG00000178078:t:4324040-4324194	STAP2	0	rs1138253	619	4	0.0612642	5	0.0885514	4	0.164516	0.864284	2.83047e-17	0.864284	0.000138442	0.0184128	8.71734	0.0064343	0.0885617
chr8	22272293	22272415	ENSG00000104635:t:22272293-22272415	SLC39A14	0	rs11775961	450	5	0.00352287	6	0.0028124	3	0.00137288	-0.844632	-2.36516e-16	-0.844632	0.000144047	0.0188492	7.70449	0.00809144	0.0924589
chr8	22272293	22272415	ENSG00000104635:t:22272293-22272415	SLC39A14	0	rs11777848	677	5	0.00352287	6	0.0028124	3	0.00137288	-0.844632	-2.36516e-16	-0.844632	0.000144047	0.0188492	7.70449	0.00809144	0.0924589
chr8	22272293	22272415	ENSG00000104635:t:22272293-22272415	SLC39A14	0	rs11780055	790	5	0.00352287	6	0.0028124	3	0.00137288	-0.844632	-2.36516e-16	-0.844632	0.000144047	0.0188492	7.70449	0.00809144	0.0924589
chr8	22272293	22272415	ENSG00000104635:t:22272293-22272415	SLC39A14	0	rs13256933	429	5	0.00352287	6	0.0028124	3	0.00137288	-0.844632	-2.36516e-16	-0.844632	0.000144047	0.0188492	7.70449	0.00809144	0.0924589
chr8	22272293	22272415	ENSG00000104635:t:22272293-22272415	SLC39A14	0	rs3802199	243	5	0.00352287	6	0.0028124	3	0.00137288	-0.844632	-2.36516e-16	-0.844632	0.000144047	0.0188492	7.70449	0.00809144	0.0924589
chr18	33721100	33721164	ENSG00000134759:t:33721100-33721164	ELP2	2	rs1785932	142	6	0.129367	3	0.0924095	5	0.0343599	-0.843898	-2.5713e-16	-0.843898	0.000147928	0.0192128	20.219	0.00020682	0.0373648
chr18	33721100	33721164	ENSG00000134759:t:33721100-33721164	ELP2	2	rs1785933	356	6	0.129367	3	0.0924095	5	0.0343599	-0.843898	-2.5713e-16	-0.843898	0.000147928	0.0192128	20.219	0.00020682	0.0373648
chr5	78938655	78938733	ENSG00000164329:t:78938655-78938733	PAPD4	0	rs1948763	892	9	0.508477	2	0.597247	3	0.669901	0.843695	-2.56568e-17	0.843695	0.00014902	0.0193151	9.25589	0.00439222	0.084003
chr5	78938655	78938733	ENSG00000164329:t:78938655-78938733	PAPD4	0	rs4704570	590	9	0.508477	2	0.597247	3	0.669901	0.843695	-2.56568e-17	0.843695	0.00014902	0.0193151	9.25589	0.00439222	0.084003
chr5	78938655	78938733	ENSG00000164329:t:78938655-78938733	PAPD4	0	rs62365182	890	9	0.508477	2	0.597247	3	0.669901	0.843695	-2.56568e-17	0.843695	0.00014902	0.0193151	9.25589	0.00439222	0.084003
chr5	78938655	78938733	ENSG00000164329:t:78938655-78938733	PAPD4	0	rs6896893	302	9	0.508477	2	0.597247	3	0.669901	0.843695	-2.56568e-17	0.843695	0.00014902	0.0193151	9.25589	0.00439222	0.084003
chr5	78964544	78964851	ENSG00000164329:t:78964544-78964851	PAPD4	0	rs1139280	956	9	0.0286377	2	0.0218397	3	0.0139211	-0.843447	-2.43934e-16	-0.843447	0.000150356	0.0194402	7.66369	0.00823035	0.092708
chr5	78964544	78964851	ENSG00000164329:t:78964544-78964851	PAPD4	0	rs4703780	534	9	0.0286377	2	0.0218397	3	0.0139211	-0.843447	-2.43934e-16	-0.843447	0.000150356	0.0194402	7.66369	0.00823035	0.092708
chr5	78964544	78964851	ENSG00000164329:t:78964544-78964851	PAPD4	0	rs61248190	960	9	0.0286377	2	0.0218397	3	0.0139211	-0.843447	-2.43934e-16	-0.843447	0.000150356	0.0194402	7.66369	0.00823035	0.092708
chr5	78964544	78964851	ENSG00000164329:t:78964544-78964851	PAPD4	0	rs62365186	834	9	0.0286377	2	0.0218397	3	0.0139211	-0.843447	-2.43934e-16	-0.843447	0.000150356	0.0194402	7.66369	0.00823035	0.092708
chr5	78964544	78964851	ENSG00000164329:t:78964544-78964851	PAPD4	0	rs67039976	133	9	0.0286377	2	0.0218397	3	0.0139211	-0.843447	-2.43934e-16	-0.843447	0.000150356	0.0194402	7.66369	0.00823035	0.092708
chr5	78964544	78964851	ENSG00000164329:t:78964544-78964851	PAPD4	0	rs6868626	961	9	0.0286377	2	0.0218397	3	0.0139211	-0.843447	-2.43934e-16	-0.843447	0.000150356	0.0194402	7.66369	0.00823035	0.092708
chr5	78964544	78964851	ENSG00000164329:t:78964544-78964851	PAPD4	0	rs6895525	764	9	0.0286377	2	0.0218397	3	0.0139211	-0.843447	-2.43934e-16	-0.843447	0.000150356	0.0194402	7.66369	0.00823035	0.092708
chr5	78964544	78964851	ENSG00000164329:t:78964544-78964851	PAPD4	0	rs7711830	698	9	0.0286377	2	0.0218397	3	0.0139211	-0.843447	-2.43934e-16	-0.843447	0.000150356	0.0194402	7.66369	0.00823035	0.092708
chr5	78964544	78964851	ENSG00000164329:t:78964544-78964851	PAPD4	0	rs7732613	822	9	0.0286377	2	0.0218397	3	0.0139211	-0.843447	-2.43934e-16	-0.843447	0.000150356	0.0194402	7.66369	0.00823035	0.092708
chr8	135622713	135622898	ENSG00000066827:s:135622713-135622898	ZFAT	0	rs16905196	238	8	0.980427	4	0.984381	2	0.987185	0.843041	-1.70178e-19	0.843041	0.00015257	0.0196476	4.33142	0.0409832	0.14005
chr8	135622713	135622898	ENSG00000066827:s:135622713-135622898	ZFAT	0	rs3739422	204	8	0.980427	4	0.984381	2	0.987185	0.843041	-1.70178e-19	0.843041	0.00015257	0.0196476	4.33142	0.0409832	0.14005
chr8	135622713	135622898	ENSG00000066827:s:135622713-135622898	ZFAT	0	rs68151903	352	8	0.980427	4	0.984381	2	0.987185	0.843041	-1.70178e-19	0.843041	0.00015257	0.0196476	4.33142	0.0409832	0.14005
chr1	155106206	155106256	ENSG00000169242:t:155106206-155106256	EFNA1	1	rs6665822	963	4	0.762845	6	0.861056	4	0.954105	0.842817	-3.64273e-17	0.842817	0.000153801	0.0197034	29.3171	3.90965e-05	0.0367603
chr5	78964544	78964851	ENSG00000164329:t:78964544-78964851	PAPD4	0	rs7712162	158	7	0.0295579	4	0.0236284	3	0.0139211	-0.841826	-2.20344e-16	-0.841826	0.000159353	0.0199547	8.45152	0.00597828	0.088298
chr3	56597934	56598184	ENSG00000180376:s:56597934-56598184	CCDC66	0	rs111349193	929	6	0.0334001	5	0.185201	3	0.357667	0.841342	-4.85156e-17	0.841342	0.000162122	0.0200801	20.1068	0.000211855	0.0373648
chr3	56597934	56598184	ENSG00000180376:s:56597934-56598184	CCDC66	0	rs111827080	596	6	0.0334001	5	0.185201	3	0.357667	0.841342	-4.85156e-17	0.841342	0.000162122	0.0200801	20.1068	0.000211855	0.0373648
chr3	56597934	56598184	ENSG00000180376:s:56597934-56598184	CCDC66	0	rs6781293	496	6	0.0334001	5	0.185201	3	0.357667	0.841342	-4.85156e-17	0.841342	0.000162122	0.0200801	20.1068	0.000211855	0.0373648
chr3	56597934	56598184	ENSG00000180376:s:56597934-56598184	CCDC66	0	rs6792321	714	6	0.0334001	5	0.185201	3	0.357667	0.841342	-4.85156e-17	0.841342	0.000162122	0.0200801	20.1068	0.000211855	0.0373648
chr19	4324814	4325305	ENSG00000178078:s:4324814-4325305	STAP2	3	rs2002349	301	5	0.0572315	4	0.0858738	4	0.169787	0.860055	4.32114e-17	0.860055	0.000162505	0.0200974	9.70423	0.00454609	0.084003
chr19	5032877	5033042	ENSG00000127663:t:5032877-5033042	KDM4B	0	rs57070985	188	7	0.0148962	5	0.00934218	2	0.00619883	-0.841062	-2.7451e-16	-0.841062	0.000163741	0.0201534	3.96172	0.0506011	0.146512
chr19	5032877	5033042	ENSG00000127663:t:5032877-5033042	KDM4B	0	rs58324296	42	7	0.0148962	5	0.00934218	2	0.00619883	-0.841062	-2.7451e-16	-0.841062	0.000163741	0.0201534	3.96172	0.0506011	0.146512
chr2	677289	677439	ENSG00000151353:s:677289-677439	TMEM18	0	rs12990777	667	4	0.0281734	5	0.0774605	5	0.121897	0.841032	-4.72956e-17	0.841032	0.000163917	0.0201534	13.9371	0.000964974	0.0657885
chr7	65439490	65439834	ENSG00000169919:t:65439490-65439834	GUSB	1	rs781144	438	3	0.23734	4	0.327041	7	0.345371	0.841022	-2.79188e-17	0.841022	0.000163972	0.0201534	6.58994	0.013142	0.104224
chr8	11701524	11701750	ENSG00000164733:t:11701524-11701750	CTSB	0	rs8005	654	2	0.981011	2	0.989409	10	0.994184	0.840332	5.65101e-17	0.840332	0.000168026	0.0201534	8.32481	0.00628594	0.0885379
chr10	112650314	112650628	ENSG00000150593:s:112650314-112650628	PDCD4	0	rs1327549	895	3	0.996132	6	0.996986	5	0.99822	0.840079	-5.2646e-17	0.840079	0.000169531	0.0201534	27.7125	5.06799e-05	0.0367603
chr8	99248383	99248459	ENSG00000104361:s:99248383-99248459	NIPAL2	0	rs10107699	225	4	0.0390507	7	0.0155285	3	0.00554157	-0.839767	-2.99723e-16	-0.839767	0.000171402	0.0201534	13.157	0.00120884	0.0696135
chr8	99248383	99248459	ENSG00000104361:s:99248383-99248459	NIPAL2	0	rs7820126	743	4	0.0390507	7	0.0155285	3	0.00554157	-0.839767	-2.99723e-16	-0.839767	0.000171402	0.0201534	13.157	0.00120884	0.0696135
chr5	139936732	139936917	ENSG00000213523:s:139936732-139936917	SRA1	0	rs10589076	10	4	0.989101	4	0.981253	6	0.965647	-0.838942	-2.70812e-16	-0.838942	0.000176431	0.0204484	5.28928	0.0245774	0.122213
chr5	139936732	139936917	ENSG00000213523:s:139936732-139936917	SRA1	0	rs801460	161	4	0.989101	4	0.981253	6	0.965647	-0.838942	-2.70812e-16	-0.838942	0.000176431	0.0204484	5.28928	0.0245774	0.122213
chr15	40854971	40855226	ENSG00000128891:s:40854971-40855226	C15orf57	2	rs1813898	677	3	0.994692	6	0.984626	5	0.933437	-0.838153	-2.4909e-16	-0.838153	0.000181357	0.020541	17.5715	0.000375909	0.0476523
chr15	40854971	40855226	ENSG00000128891:s:40854971-40855226	C15orf57	2	rs8029384	109	3	0.994692	6	0.984626	5	0.933437	-0.838153	-2.4909e-16	-0.838153	0.000181357	0.020541	17.5715	0.000375909	0.0476523
chr2	85823642	85823772	ENSG00000168894:s:85823642-85823772	RNF181	3	rs2232748	8	5	0.0189512	6	0.0117912	3	0.000986133	-0.838005	-2.49825e-16	-0.838005	0.000182294	0.020541	13.2359	0.00118111	0.0689377
chr14	21457929	21458236	ENSG00000165792:s:21457929-21458236	METTL17	0	rs2771345	837	6	0.906193	6	0.946411	2	0.972616	0.83732	-2.70916e-17	0.83732	0.000186672	0.0206151	14.2316	0.000888396	0.0646906
chr5	115202358	115202458	ENSG00000177879:t:115202358-115202458	AP3S1	3	rs152369	444	9	0.0131671	3	0.0236889	2	0.038037	0.837174	-3.19095e-17	0.837174	0.00018762	0.0206151	8.30597	0.00633325	0.088546
chr2	145274845	145275124	ENSG00000169554:s:145274845-145275124	ZEB2	4	rs11892740	262	7	0.943716	4	0.97284	3	0.97419	0.83711	-7.08324e-17	0.83711	0.000188034	0.0206151	11.5626	0.00197584	0.0741358
chr5	31526186	31526433	ENSG00000113360:s:31526186-31526433	DROSHA	1	rs55656741	14	3	0.125537	7	0.0717412	4	0.00253223	-0.836405	-2.10478e-16	-0.836405	0.000192659	0.0208406	13.4316	0.0011155	0.0680221
chr5	31526186	31526433	ENSG00000113360:s:31526186-31526433	DROSHA	1	rs55865481	557	3	0.125537	7	0.0717412	4	0.00253223	-0.836405	-2.10478e-16	-0.836405	0.000192659	0.0208406	13.4316	0.0011155	0.0680221
chr5	31526186	31526433	ENSG00000113360:s:31526186-31526433	DROSHA	1	rs56339006	865	3	0.125537	7	0.0717412	4	0.00253223	-0.836405	-2.10478e-16	-0.836405	0.000192659	0.0208406	13.4316	0.0011155	0.0680221
chr16	632883	634136	ENSG00000007541:t:632883-634136	PIGQ	0	rs3743901	52	4	0.0613595	8	0.184535	2	0.352276	0.835874	-4.52357e-17	0.835874	0.000196199	0.0209442	8.92444	0.00497681	0.0844854
chr3	132437838	132437988	ENSG00000113971:s:132437838-132437988	NPHP3	0	rs56214742	314	6	0.297738	4	0.164895	4	0.0849386	-0.83543	-2.51429e-16	-0.83543	0.000199206	0.0209891	9.29101	0.00433518	0.0839599
chr5	477921	477964	ENSG00000225138:s:477921-477964	CTD-2228K2.7	2	rs10062053	482	5	0.478604	4	0.641469	4	0.858327	0.853972	-1.45862e-17	0.853972	0.000202851	0.0210991	10.5676	0.00341773	0.0793344
chr8	135622713	135622898	ENSG00000066827:s:135622713-135622898	ZFAT	0	rs2277138	73	7	0.980084	4	0.983155	3	0.987367	0.834759	-3.08937e-18	0.834759	0.000203813	0.0211428	6.70288	0.0124868	0.104224
chr13	103491901	103493885	ENSG00000134897:t:103491901-103493885	BIVM	0	rs2281886	83	2	0.0105558	8	0.0583163	4	0.120148	0.834064	-2.36863e-17	0.834064	0.000208684	0.021364	10.8239	0.00252038	0.0741358
chr19	4324040	4324194	ENSG00000178078:t:4324040-4324194	STAP2	0	rs2002349	301	5	0.0635704	4	0.0924904	4	0.164516	0.852887	4.34563e-17	0.852887	0.000210824	0.021364	8.52846	0.00689616	0.0895384
chr14	100842597	100843142	ENSG00000140105:s:100842597-100843142	WARS	1	rs1887198	383	2	0.0689324	4	0.03165	8	0.0067065	-0.833226	-2.11459e-16	-0.833226	0.000214672	0.021364	16.619	0.000474008	0.0493029
chr14	100842597	100843142	ENSG00000140105:s:100842597-100843142	WARS	1	rs1957453	406	2	0.0689324	4	0.03165	8	0.0067065	-0.833226	-2.11459e-16	-0.833226	0.000214672	0.021364	16.619	0.000474008	0.0493029
chr14	100842597	100843142	ENSG00000140105:s:100842597-100843142	WARS	1	rs2234518	247	2	0.0689324	4	0.03165	8	0.0067065	-0.833226	-2.11459e-16	-0.833226	0.000214672	0.021364	16.619	0.000474008	0.0493029
chr14	100842597	100843142	ENSG00000140105:s:100842597-100843142	WARS	1	rs2400898	137	2	0.0689324	4	0.03165	8	0.0067065	-0.833226	-2.11459e-16	-0.833226	0.000214672	0.021364	16.619	0.000474008	0.0493029
chr14	100842597	100843142	ENSG00000140105:s:100842597-100843142	WARS	1	rs2400899	227	2	0.0689324	4	0.03165	8	0.0067065	-0.833226	-2.11459e-16	-0.833226	0.000214672	0.021364	16.619	0.000474008	0.0493029
chr14	100842597	100843142	ENSG00000140105:s:100842597-100843142	WARS	1	rs35100722	814	2	0.0689324	4	0.03165	8	0.0067065	-0.833226	-2.11459e-16	-0.833226	0.000214672	0.021364	16.619	0.000474008	0.0493029
chr14	100842597	100843142	ENSG00000140105:s:100842597-100843142	WARS	1	rs3994912	111	2	0.0689324	4	0.03165	8	0.0067065	-0.833226	-2.11459e-16	-0.833226	0.000214672	0.021364	16.619	0.000474008	0.0493029
chr14	100842597	100843142	ENSG00000140105:s:100842597-100843142	WARS	1	rs8022027	613	2	0.0689324	4	0.03165	8	0.0067065	-0.833226	-2.11459e-16	-0.833226	0.000214672	0.021364	16.619	0.000474008	0.0493029
chr14	100842597	100843142	ENSG00000140105:s:100842597-100843142	WARS	1	rs941926	348	2	0.0689324	4	0.03165	8	0.0067065	-0.833226	-2.11459e-16	-0.833226	0.000214672	0.021364	16.619	0.000474008	0.0493029
chr14	100842597	100843142	ENSG00000140105:s:100842597-100843142	WARS	1	rs941927	211	2	0.0689324	4	0.03165	8	0.0067065	-0.833226	-2.11459e-16	-0.833226	0.000214672	0.021364	16.619	0.000474008	0.0493029
chr14	100842597	100843142	ENSG00000140105:s:100842597-100843142	WARS	1	rs941931	758	2	0.0689324	4	0.03165	8	0.0067065	-0.833226	-2.11459e-16	-0.833226	0.000214672	0.021364	16.619	0.000474008	0.0493029
chr5	35873303	35873750	ENSG00000168685:s:35873303-35873750	IL7R	0	rs1494554	122	4	0.525594	2	0.344839	3	0.207815	-0.935055	-2.38705e-16	-0.935055	0.000215631	0.021364	6.75745	0.029064	0.128443
chr5	35873303	35873750	ENSG00000168685:s:35873303-35873750	IL7R	0	rs3194051	758	4	0.525594	2	0.344839	3	0.207815	-0.935055	-2.38705e-16	-0.935055	0.000215631	0.021364	6.75745	0.029064	0.128443
chr5	35873303	35873750	ENSG00000168685:s:35873303-35873750	IL7R	0	rs987107	289	4	0.525594	2	0.344839	3	0.207815	-0.935055	-2.38705e-16	-0.935055	0.000215631	0.021364	6.75745	0.029064	0.128443
chr17	7530025	7530111	ENSG00000141504:t:7530025-7530111	SAT2	1	rs858520	10	8	0.281124	4	0.502083	2	0.682735	0.833052	-1.32593e-17	0.833052	0.000215931	0.021364	16.619	0.000474008	0.0493029
chr17	7530025	7530111	ENSG00000141504:t:7530025-7530111	SAT2	1	rs858521	35	8	0.281124	4	0.502083	2	0.682735	0.833052	-1.32593e-17	0.833052	0.000215931	0.021364	16.619	0.000474008	0.0493029
chr7	116417443	116417523	ENSG00000105976:t:116417443-116417523	MET	0	rs2299439	845	2	0.996626	9	0.997434	3	0.99779	0.832404	1.97148e-17	0.832404	0.000220685	0.0215713	3.94155	0.0511984	0.14785
chr16	630858	630972	ENSG00000007541:s:630858-630972	PIGQ	2	rs3743901	184	4	0.0712683	8	0.220782	2	0.456413	0.832399	-4.57318e-17	0.832399	0.00022072	0.0215721	8.92444	0.00497681	0.0844854
chr5	31526186	31526433	ENSG00000113360:s:31526186-31526433	DROSHA	1	rs7730136	47	2	0.127865	8	0.0778836	4	0.00253223	-0.831891	-2.09995e-16	-0.831891	0.000224501	0.0216621	11.5283	0.00199783	0.0741358
chr11	104914638	104915658	ENSG00000204397:t:104914638-104915658	CARD16	2	rs1699088	211	3	0.994573	8	0.988323	3	0.968888	-0.831555	-2.44288e-16	-0.831555	0.000227036	0.0217224	15.0983	0.00070133	0.0617262
chr11	104914638	104915658	ENSG00000204397:t:104914638-104915658	CARD16	2	rs1792771	925	3	0.994573	8	0.988323	3	0.968888	-0.831555	-2.44288e-16	-0.831555	0.000227036	0.0217224	15.0983	0.00070133	0.0617262
chr11	104914638	104915658	ENSG00000204397:t:104914638-104915658	CARD16	2	rs1792773	55	3	0.994573	8	0.988323	3	0.968888	-0.831555	-2.44288e-16	-0.831555	0.000227036	0.0217224	15.0983	0.00070133	0.0617262
chr11	104914638	104915658	ENSG00000204397:t:104914638-104915658	CARD16	2	rs2852987	423	3	0.994573	8	0.988323	3	0.968888	-0.831555	-2.44288e-16	-0.831555	0.000227036	0.0217224	15.0983	0.00070133	0.0617262
chr11	104914638	104915658	ENSG00000204397:t:104914638-104915658	CARD16	2	rs28553479	454	3	0.994573	8	0.988323	3	0.968888	-0.831555	-2.44288e-16	-0.831555	0.000227036	0.0217224	15.0983	0.00070133	0.0617262
chr11	104914638	104915658	ENSG00000204397:t:104914638-104915658	CARD16	2	rs4106099	490	3	0.994573	8	0.988323	3	0.968888	-0.831555	-2.44288e-16	-0.831555	0.000227036	0.0217224	15.0983	0.00070133	0.0617262
chr5	174905398	174905670	ENSG00000164466:s:174905398-174905670	SFXN1	1	rs267382	105	4	0.922773	7	0.970782	3	0.982189	0.831226	-6.63186e-17	0.831226	0.000229533	0.0217224	7.13866	0.0102953	0.0996981
chr5	174905398	174905670	ENSG00000164466:s:174905398-174905670	SFXN1	1	rs267383	283	4	0.922773	7	0.970782	3	0.982189	0.831226	-6.63186e-17	0.831226	0.000229533	0.0217224	7.13866	0.0102953	0.0996981
chr5	176737669	176737698	ENSG00000213347:s:176737669-176737698	MXD3	0	rs62397242	869	10	0.990317	2	0.994818	2	0.997337	0.830688	-5.18608e-17	0.830688	0.000233673	0.0217224	4.41529	0.0391124	0.137845
chr2	677289	677439	ENSG00000151353:s:677289-677439	TMEM18	0	rs2293083	61	3	0.0219877	6	0.0723388	5	0.121897	0.829952	-4.86574e-17	0.829952	0.000239426	0.0217224	13.2359	0.00118111	0.0689377
chr17	48447393	48447460	ENSG00000108826:s:48447393-48447460	MRPL27	2	rs2586438	25	2	0.998488	8	0.986746	4	0.970424	-0.829947	-2.74375e-16	-0.829947	0.000239468	0.0217224	13.9598	0.000958813	0.0657885
chr5	176733364	176733960	ENSG00000169230:t:176733364-176733960	PRELID1	0	rs4073745	23	5	0.00197742	7	0.000584932	2	0.00020722	-0.829744	-2.63123e-16	-0.829744	0.000241073	0.0217224	8.27328	0.00641637	0.088546
chr14	63759646	63759937	ENSG00000126785:t:63759646-63759937	RHOJ	0	rs2012961	455	3	0.00247297	4	0.00166732	7	0.00152127	-0.8296	-2.71618e-16	-0.8296	0.000242223	0.0217224	9.04212	0.00475929	0.0841246
chr1	113246115	113246428	ENSG00000155366:t:113246115-113246428	RHOC	0	rs2999156	223	3	0.378155	9	0.304689	2	0.276833	-0.829416	-2.679e-16	-0.829416	0.000243691	0.0217224	8.75147	0.00531822	0.0847097
chr1	113246115	113246428	ENSG00000155366:t:113246115-113246428	RHOC	0	rs937053	199	3	0.378155	9	0.304689	2	0.276833	-0.829416	-2.679e-16	-0.829416	0.000243691	0.0217224	8.75147	0.00531822	0.0847097
chr12	13154764	13155768	ENSG00000183935:t:13154764-13155768	HTR7P1	0	rs61912779	561	4	0.0318284	8	0.0196996	2	0.0147506	-0.829182	-2.28225e-16	-0.829182	0.000245569	0.0217224	5.0028	0.0284981	0.126995
chr12	13154764	13155768	ENSG00000183935:t:13154764-13155768	HTR7P1	0	rs67498669	607	4	0.0318284	8	0.0196996	2	0.0147506	-0.829182	-2.28225e-16	-0.829182	0.000245569	0.0217224	5.0028	0.0284981	0.126995
chr12	13154764	13155768	ENSG00000183935:t:13154764-13155768	HTR7P1	0	rs9919709	579	4	0.0318284	8	0.0196996	2	0.0147506	-0.829182	-2.28225e-16	-0.829182	0.000245569	0.0217224	5.0028	0.0284981	0.126995
chr7	156746797	156746992	ENSG00000146909:s:156746797-156746992	NOM1	0	rs10234725	548	4	0.0148793	5	0.039113	5	0.118059	0.829088	7.49409e-19	0.829088	0.000246328	0.0217224	18.4507	0.00030602	0.0468442
chr7	156746797	156746992	ENSG00000146909:s:156746797-156746992	NOM1	0	rs10253363	314	4	0.0148793	5	0.039113	5	0.118059	0.829088	7.49409e-19	0.829088	0.000246328	0.0217224	18.4507	0.00030602	0.0468442
chr7	156746797	156746992	ENSG00000146909:s:156746797-156746992	NOM1	0	rs10263247	527	4	0.0148793	5	0.039113	5	0.118059	0.829088	7.49409e-19	0.829088	0.000246328	0.0217224	18.4507	0.00030602	0.0468442
chr7	156746797	156746992	ENSG00000146909:s:156746797-156746992	NOM1	0	rs2365992	65	4	0.0148793	5	0.039113	5	0.118059	0.829088	7.49409e-19	0.829088	0.000246328	0.0217224	18.4507	0.00030602	0.0468442
chr7	156746797	156746992	ENSG00000146909:s:156746797-156746992	NOM1	0	rs59918059	923	4	0.0148793	5	0.039113	5	0.118059	0.829088	7.49409e-19	0.829088	0.000246328	0.0217224	18.4507	0.00030602	0.0468442
chr7	156746797	156746992	ENSG00000146909:s:156746797-156746992	NOM1	0	rs7456550	468	4	0.0148793	5	0.039113	5	0.118059	0.829088	7.49409e-19	0.829088	0.000246328	0.0217224	18.4507	0.00030602	0.0468442
chr7	156746797	156746992	ENSG00000146909:s:156746797-156746992	NOM1	0	rs887610	77	4	0.0148793	5	0.039113	5	0.118059	0.829088	7.49409e-19	0.829088	0.000246328	0.0217224	18.4507	0.00030602	0.0468442
chr7	156746797	156746992	ENSG00000146909:s:156746797-156746992	NOM1	0	rs887611	70	4	0.0148793	5	0.039113	5	0.118059	0.829088	7.49409e-19	0.829088	0.000246328	0.0217224	18.4507	0.00030602	0.0468442
chr7	156746797	156746992	ENSG00000146909:s:156746797-156746992	NOM1	0	rs887612	355	4	0.0148793	5	0.039113	5	0.118059	0.829088	7.49409e-19	0.829088	0.000246328	0.0217224	18.4507	0.00030602	0.0468442
chr7	156746797	156746992	ENSG00000146909:s:156746797-156746992	NOM1	0	rs887613	457	4	0.0148793	5	0.039113	5	0.118059	0.829088	7.49409e-19	0.829088	0.000246328	0.0217224	18.4507	0.00030602	0.0468442
chr7	156746797	156746992	ENSG00000146909:s:156746797-156746992	NOM1	0	rs887614	605	4	0.0148793	5	0.039113	5	0.118059	0.829088	7.49409e-19	0.829088	0.000246328	0.0217224	18.4507	0.00030602	0.0468442
chr10	13685706	13689035	ENSG00000151474:t:13685706-13689035	FRMD4A	0	rs10906441	326	5	0.956994	7	0.979346	2	0.987652	0.82868	5.11739e-18	0.82868	0.000249644	0.0218401	14.2184	0.000891656	0.0647983
chr8	11701829	11702731	ENSG00000164733:s:11701829-11702731	CTSB	0	rs8005	654	2	0.981045	2	0.989435	10	0.994087	0.828585	-8.60794e-18	0.828585	0.000250422	0.0218677	8.32481	0.00628594	0.0885379
chr19	1068332	1068743	ENSG00000180448:t:1068332-1068743	HMHA1	4	rs2242437	599	2	0.109083	5	0.0489358	4	0.012798	-0.889087	5.60799e-17	-0.889087	0.000250842	0.0218826	4.59911	0.0468194	0.143661
chr19	1068332	1068743	ENSG00000180448:t:1068332-1068743	HMHA1	4	rs4147936	965	2	0.109083	5	0.0489358	4	0.012798	-0.889087	5.60799e-17	-0.889087	0.000250842	0.0218826	4.59911	0.0468194	0.143661
chr7	1176951	1177896	ENSG00000146540:s:1176951-1177896	C7orf50	1	rs10252922	500	7	0.932482	4	0.789705	3	0.260569	-0.827897	-2.77951e-16	-0.827897	0.000256111	0.02195	10.7612	0.00257425	0.0741358
chr12	123950085	123951483	ENSG00000184209:t:123950085-123951483	SNRNP35	1	rs6606747	142	5	0.0656785	5	0.0847113	4	0.129381	0.827418	-6.10772e-18	0.827418	0.000260132	0.02195	5.83236	0.01876	0.111385
chr22	24615622	24616084	ENSG00000099998:t:24615622-24616084	GGT5	0	rs9612567	541	2	0.890304	9	0.807483	3	0.718829	-0.827166	-3.08103e-16	-0.827166	0.000262269	0.02195	13.6999	0.00103241	0.0665962
chr17	38176526	38176735	ENSG00000008838:s:38176526-38176735	MED24	0	rs2270401	7	6	0.0039059	4	0.0103985	4	0.0178695	0.827146	-3.01568e-17	0.827146	0.000262437	0.02195	4.60518	0.0352373	0.133393
chr8	124156957	124157095	ENSG00000156787:t:124156957-124157095	TBC1D31	0	rs6470144	896	4	0.0416128	7	0.512487	2	0.606682	0.845982	-7.87294e-18	0.845982	0.000267562	0.022236	8.36427	0.00733032	0.0899124
chr1	79129450	79129763	ENSG00000137965:t:79129450-79129763	IFI44	1	rs11577395	282	4	0.806631	7	0.870735	3	0.926567	0.826182	1.73602e-18	0.826182	0.000270739	0.0224133	8.44623	0.00599076	0.088298
chr11	68035208	68035746	ENSG00000171067:s:68035208-68035746	C11orf24	2	rs10791970	609	6	0.977273	6	0.88533	2	0.849796	-0.825561	-2.82993e-16	-0.825561	0.000276197	0.0226342	13.0595	0.00124417	0.0696135
chr11	68035208	68035746	ENSG00000171067:s:68035208-68035746	C11orf24	2	rs10791971	93	6	0.977273	6	0.88533	2	0.849796	-0.825561	-2.82993e-16	-0.825561	0.000276197	0.0226342	13.0595	0.00124417	0.0696135
chr5	174905398	174905670	ENSG00000164466:s:174905398-174905670	SFXN1	1	rs267379	487	2	0.901186	8	0.962323	4	0.983044	0.824744	-9.31997e-17	0.824744	0.000283518	0.0231279	9.50507	0.00400577	0.0831172
chr3	132437838	132437988	ENSG00000113971:s:132437838-132437988	NPHP3	0	rs7652305	125	6	0.297738	5	0.156294	3	0.0726213	-0.824344	-2.59609e-16	-0.824344	0.000287158	0.0233734	9.18315	0.00451324	0.084003
chr4	1746675	1746898	ENSG00000013810:t:1746675-1746898	TACC3	0	rs28420470	789	4	0.997374	6	0.998259	4	0.999206	0.82374	-1.0914e-16	0.82374	0.000292729	0.0237491	6.81285	0.0118857	0.104138
chr21	47716076	47716144	ENSG00000182362:t:47716076-47716144	YBEY	2	rs17176110	502	5	0.817436	6	0.869411	3	0.936358	0.82331	-4.64479e-17	0.82331	0.000296749	0.0239651	12.6408	0.00141052	0.0715855
chr21	47716076	47716144	ENSG00000182362:t:47716076-47716144	YBEY	2	rs4819226	301	5	0.817436	6	0.869411	3	0.936358	0.82331	-4.64479e-17	0.82331	0.000296749	0.0239651	12.6408	0.00141052	0.0715855
chr19	4324814	4325305	ENSG00000178078:s:4324814-4325305	STAP2	3	rs10411394	513	4	0.0607538	5	0.0773276	4	0.169787	0.842568	2.94174e-17	0.842568	0.00029977	0.0241274	8.20103	0.00779492	0.0915497
chr19	4324814	4325305	ENSG00000178078:s:4324814-4325305	STAP2	3	rs1138253	619	4	0.0607538	5	0.0773276	4	0.169787	0.842568	2.94174e-17	0.842568	0.00029977	0.0241274	8.20103	0.00779492	0.0915497
chr11	62639049	62639141	ENSG00000168003:t:62639049-62639141	SLC3A2	0	rs55725256	24	4	0.35754	4	0.822754	6	0.99123	0.8228	-2.90331e-17	0.8228	0.000301568	0.024224	12.1656	0.00163227	0.0729098
chr8	87489523	87489682	ENSG00000176623:s:87489523-87489682	RMDN1	2	rs13260345	987	4	0.00196352	8	0.00853413	2	0.0257412	0.821983	-1.74805e-17	0.821983	0.000309424	0.0247045	23.2135	0.000112854	0.0367603
chr8	87489523	87489682	ENSG00000176623:s:87489523-87489682	RMDN1	2	rs13282351	39	4	0.00196352	8	0.00853413	2	0.0257412	0.821983	-1.74805e-17	0.821983	0.000309424	0.0247045	23.2135	0.000112854	0.0367603
chr19	18669637	18669940	ENSG00000105700:s:18669637-18669940	KXD1	0	rs3803917	57	3	0.0360939	4	0.168101	2	0.372261	0.927504	4.21889e-17	0.927504	0.000314499	0.025015	9.92971	0.012491	0.104224
chr6	149944239	149944419	ENSG00000186625:s:149944239-149944419	KATNA1	0	rs2064520	277	5	0.976383	5	0.990914	4	0.993656	0.820568	-5.07574e-18	0.820568	0.000323422	0.025475	10.5632	0.00275369	0.074469
chr6	149944239	149944419	ENSG00000186625:s:149944239-149944419	KATNA1	0	rs9377228	937	5	0.976383	5	0.990914	4	0.993656	0.820568	-5.07574e-18	0.820568	0.000323422	0.025475	10.5632	0.00275369	0.074469
chr17	48625915	48626064	ENSG00000006282:t:48625915-48626064	SPATA20	0	rs8076470	14	5	0.999173	5	0.998853	4	0.998383	-0.819606	-2.09558e-16	-0.819606	0.000333229	0.0259972	11.6003	0.001952	0.0741358
chr5	78944528	78945013	ENSG00000164329:s:78944528-78945013	PAPD4	0	rs6876607	990	6	0.976899	3	0.982856	5	0.986439	0.819479	-4.99447e-17	0.819479	0.000334537	0.0260669	11.4781	0.00203054	0.0741358
chr5	78944528	78945013	ENSG00000164329:s:78944528-78945013	PAPD4	0	rs6877794	545	6	0.976899	3	0.982856	5	0.986439	0.819479	-4.99447e-17	0.819479	0.000334537	0.0260669	11.4781	0.00203054	0.0741358
chr16	28167454	28167848	ENSG00000169180:t:28167454-28167848	XPO6	1	rs7194756	585	5	0.998429	7	0.997546	2	0.994779	-0.819409	-3.04809e-16	-0.819409	0.000335265	0.0261056	14.4707	0.00083143	0.063041
chr16	28167454	28167848	ENSG00000169180:t:28167454-28167848	XPO6	1	rs9927275	307	5	0.998429	7	0.997546	2	0.994779	-0.819409	-3.04809e-16	-0.819409	0.000335265	0.0261056	14.4707	0.00083143	0.063041
chr15	40699837	40700011	ENSG00000128928:t:40699837-40700011	IVD	0	rs10518693	185	4	0.938402	7	0.961309	3	0.978013	0.819069	-2.2957e-17	0.819069	0.000338804	0.0262941	4.58844	0.03556	0.133687
chr8	124153001	124153141	ENSG00000156787:s:124153001-124153141	TBC1D31	0	rs10101435	254	4	0.954392	6	0.615304	3	0.43878	-0.838614	5.99165e-17	-0.838614	0.000340836	0.0262941	7.31825	0.0110181	0.102206
chr11	117073718	117073909	ENSG00000149591:t:117073718-117073909	TAGLN	0	rs664082	12	2	0.990554	5	0.961044	7	0.898193	-0.818725	-2.93511e-16	-0.818725	0.000342413	0.0262941	11.1574	0.00225507	0.0741358
chr11	117073718	117073909	ENSG00000149591:t:117073718-117073909	TAGLN	0	rs664922	163	2	0.990554	5	0.961044	7	0.898193	-0.818725	-2.93511e-16	-0.818725	0.000342413	0.0262941	11.1574	0.00225507	0.0741358
chr19	19249235	19249262	ENSG00000064545:s:19249235-19249262	TMEM161A	1	rs10414676	323	2	0.896365	4	0.850465	6	0.721566	-0.859101	-2.91099e-16	-0.859101	0.000343544	0.0262941	3.60789	0.070692	0.171714
chr17	35969327	35969544	ENSG00000006114:s:35969327-35969544	ENSG00000006114	0	rs8064288	883	2	0.0104399	2	0.0143611	10	0.0298379	0.817997	-5.19271e-17	0.817997	0.000350165	0.0265504	2.584	0.12024	0.224416
chr17	35969327	35969544	ENSG00000006114:s:35969327-35969544	ENSG00000006114	0	rs9908903	985	2	0.0104399	2	0.0143611	10	0.0298379	0.817997	-5.19271e-17	0.817997	0.000350165	0.0265504	2.584	0.12024	0.224416
chr2	61764697	61764829	ENSG00000082898:s:61764697-61764829	XPO1	0	rs3771258	557	2	0.0540428	6	0.0446816	6	0.0205807	-0.817546	-2.62336e-16	-0.817546	0.000355039	0.0266496	9.24862	0.00440415	0.084003
chr2	61764697	61764829	ENSG00000082898:s:61764697-61764829	XPO1	0	rs3771260	571	2	0.0540428	6	0.0446816	6	0.0205807	-0.817546	-2.62336e-16	-0.817546	0.000355039	0.0266496	9.24862	0.00440415	0.084003
chr2	61764697	61764829	ENSG00000082898:s:61764697-61764829	XPO1	0	rs3771261	348	2	0.0540428	6	0.0446816	6	0.0205807	-0.817546	-2.62336e-16	-0.817546	0.000355039	0.0266496	9.24862	0.00440415	0.084003
chr2	61764697	61764829	ENSG00000082898:s:61764697-61764829	XPO1	0	rs9989775	39	2	0.0540428	6	0.0446816	6	0.0205807	-0.817546	-2.62336e-16	-0.817546	0.000355039	0.0266496	9.24862	0.00440415	0.084003
chr2	61764697	61764829	ENSG00000082898:s:61764697-61764829	XPO1	0	rs9989864	176	2	0.0540428	6	0.0446816	6	0.0205807	-0.817546	-2.62336e-16	-0.817546	0.000355039	0.0266496	9.24862	0.00440415	0.084003
chr12	76453918	76454059	ENSG00000187109:s:76453918-76454059	NAP1L1	0	rs11180817	356	4	0.986329	7	0.99128	3	0.995229	0.817204	-8.22862e-17	0.817204	0.000358763	0.0267253	20.8341	0.000181611	0.0373648
chr12	11992074	11992238	ENSG00000139083:s:11992074-11992238	ETV6	0	rs2710266	982	5	0.0121963	4	0.00452866	5	0.00341851	-0.817177	-2.62289e-16	-0.817177	0.000359061	0.0267253	4.14054	0.0456497	0.143661
chr17	48445218	48445674	ENSG00000108826:t:48445218-48445674	MRPL27	1	rs2586438	24	2	0.992168	8	0.975544	4	0.946849	-0.816988	-2.7232e-16	-0.816988	0.000361129	0.026825	10.852	0.00249659	0.0741358
chr16	57220193	57220697	ENSG00000159579:s:57220193-57220697	RSPRY1	4	rs11076181	47	3	0.314969	7	0.244626	4	0.156643	-0.816934	-2.50027e-16	-0.816934	0.000361724	0.0268537	17.6054	0.000372883	0.0476523
chr3	158369885	158370039	ENSG00000168827:t:158369885-158370039	GFM1	0	rs1864504	741	4	0.957724	5	0.966648	5	0.986662	0.816029	-4.38976e-17	0.816029	0.000371813	0.0273398	5.64221	0.0205899	0.114586
chr3	158369885	158370039	ENSG00000168827:t:158369885-158370039	GFM1	0	rs2060016	354	4	0.957724	5	0.966648	5	0.986662	0.816029	-4.38976e-17	0.816029	0.000371813	0.0273398	5.64221	0.0205899	0.114586
chr3	158369885	158370039	ENSG00000168827:t:158369885-158370039	GFM1	0	rs2060017	351	4	0.957724	5	0.966648	5	0.986662	0.816029	-4.38976e-17	0.816029	0.000371813	0.0273398	5.64221	0.0205899	0.114586
chr3	158369885	158370039	ENSG00000168827:t:158369885-158370039	GFM1	0	rs9810874	87	4	0.957724	5	0.966648	5	0.986662	0.816029	-4.38976e-17	0.816029	0.000371813	0.0273398	5.64221	0.0205899	0.114586
chr3	158369885	158370039	ENSG00000168827:t:158369885-158370039	GFM1	0	rs9815725	658	4	0.957724	5	0.966648	5	0.986662	0.816029	-4.38976e-17	0.816029	0.000371813	0.0273398	5.64221	0.0205899	0.114586
chr3	158369885	158370039	ENSG00000168827:t:158369885-158370039	GFM1	0	rs9853989	849	4	0.957724	5	0.966648	5	0.986662	0.816029	-4.38976e-17	0.816029	0.000371813	0.0273398	5.64221	0.0205899	0.114586
chr3	158369885	158370039	ENSG00000168827:t:158369885-158370039	GFM1	0	rs9863232	25	4	0.957724	5	0.966648	5	0.986662	0.816029	-4.38976e-17	0.816029	0.000371813	0.0273398	5.64221	0.0205899	0.114586
chr3	158369885	158370039	ENSG00000168827:t:158369885-158370039	GFM1	0	rs9867957	433	4	0.957724	5	0.966648	5	0.986662	0.816029	-4.38976e-17	0.816029	0.000371813	0.0273398	5.64221	0.0205899	0.114586
chr2	33752204	33752479	ENSG00000152689:s:33752204-33752479	RASGRP3	0	rs11685011	762	4	0.0196674	7	0.00915777	3	0.00563408	-0.81583	-2.01598e-16	-0.81583	0.000374056	0.0273398	10.6973	0.00263064	0.0741358
chr17	7530461	7530544	ENSG00000141504:s:7530461-7530544	SAT2	0	rs858520	160	8	0.789996	4	0.603073	2	0.374123	-0.815395	-2.81461e-16	-0.815395	0.000379016	0.0275643	16.619	0.000474008	0.0493029
chr17	7530461	7530544	ENSG00000141504:s:7530461-7530544	SAT2	0	rs858521	36	8	0.789996	4	0.603073	2	0.374123	-0.815395	-2.81461e-16	-0.815395	0.000379016	0.0275643	16.619	0.000474008	0.0493029
chr6	31112662	31112892	ENSG00000204536:s:31112662-31112892	CCHCR1	0	rs1265080	490	3	0.96478	9	0.91104	2	0.837673	-0.814427	-2.3725e-16	-0.814427	0.000390218	0.0280714	4.93964	0.0294595	0.129022
chr6	31112662	31112892	ENSG00000204536:s:31112662-31112892	CCHCR1	0	rs1265081	890	3	0.96478	9	0.91104	2	0.837673	-0.814427	-2.3725e-16	-0.814427	0.000390218	0.0280714	4.93964	0.0294595	0.129022
chr14	90866322	90866775	ENSG00000198668:t:90866322-90866775	CALM1	4	rs3814847	966	2	0.0201933	7	0.0239388	5	0.0326467	0.814401	-2.07705e-17	0.814401	0.000390526	0.0280714	5.52415	0.0218321	0.117605
chr17	33464562	33464659	ENSG00000073536:t:33464562-33464659	NLE1	0	rs7215209	31	2	0.00736826	3	0.00398632	9	0.00381487	-0.814362	-2.17295e-16	-0.814362	0.000390986	0.0280714	4.27288	0.0423518	0.140581
chr10	112650314	112650628	ENSG00000150593:s:112650314-112650628	PDCD4	0	rs10787288	408	3	0.996132	5	0.996932	6	0.998059	0.814315	-3.82586e-17	0.814315	0.000391538	0.0281002	20.1068	0.000211855	0.0373648
chr1	155106206	155106256	ENSG00000169242:t:155106206-155106256	EFNA1	1	rs4390169	10	4	0.954105	6	0.861056	4	0.762845	-0.813485	-2.59602e-16	-0.813485	0.000401379	0.0286142	29.3171	3.90965e-05	0.0367603
chr1	155106206	155106256	ENSG00000169242:t:155106206-155106256	EFNA1	1	rs4745	21	4	0.954105	6	0.861056	4	0.762845	-0.813485	-2.59602e-16	-0.813485	0.000401379	0.0286142	29.3171	3.90965e-05	0.0367603
chr1	24981346	24981620	ENSG00000133226:t:24981346-24981620	SRRM1	0	rs7546441	479	10	0.972969	2	0.990077	2	0.993306	0.813268	-2.81355e-17	0.813268	0.000403989	0.0287506	8.32481	0.00628594	0.0885379
chr3	56600622	56600787	ENSG00000180376:t:56600622-56600787	CCDC66	0	rs112310084	553	5	0.985272	5	0.930644	4	0.731483	-0.813211	-2.6501e-16	-0.813211	0.000404678	0.0287561	18.0865	0.000332927	0.0476523
chr3	56600622	56600787	ENSG00000180376:t:56600622-56600787	CCDC66	0	rs55831745	25	5	0.985272	5	0.930644	4	0.731483	-0.813211	-2.6501e-16	-0.813211	0.000404678	0.0287561	18.0865	0.000332927	0.0476523
chr3	56600622	56600787	ENSG00000180376:t:56600622-56600787	CCDC66	0	rs6781056	778	5	0.985272	5	0.930644	4	0.731483	-0.813211	-2.6501e-16	-0.813211	0.000404678	0.0287561	18.0865	0.000332927	0.0476523
chr3	56600622	56600787	ENSG00000180376:t:56600622-56600787	CCDC66	0	rs73081810	74	5	0.985272	5	0.930644	4	0.731483	-0.813211	-2.6501e-16	-0.813211	0.000404678	0.0287561	18.0865	0.000332927	0.0476523
chr3	56600622	56600787	ENSG00000180376:t:56600622-56600787	CCDC66	0	rs73081811	439	5	0.985272	5	0.930644	4	0.731483	-0.813211	-2.6501e-16	-0.813211	0.000404678	0.0287561	18.0865	0.000332927	0.0476523
chr8	11705576	11705661	ENSG00000164733:s:11705576-11705661	CTSB	0	rs2294138	192	5	0.996397	6	0.988959	3	0.970472	-0.813119	-2.62775e-16	-0.813119	0.000405793	0.0287652	21.8808	0.000146569	0.0373648
chr8	11705576	11705661	ENSG00000164733:s:11705576-11705661	CTSB	0	rs2294139	111	5	0.996397	6	0.988959	3	0.970472	-0.813119	-2.62775e-16	-0.813119	0.000405793	0.0287652	21.8808	0.000146569	0.0373648
chr19	54960065	54960488	ENSG00000167615:s:54960065-54960488	LENG8	0	rs7248412	583	2	0.721296	8	0.665195	4	0.609009	-0.812937	-2.7687e-16	-0.812937	0.000407993	0.028783	5.89453	0.0182039	0.109761
chr8	11640121	11640908	ENSG00000154328:t:11640121-11640908	NEIL2	2	rs804265	982	5	0.984926	3	0.978947	6	0.964476	-0.811659	-3.06903e-16	-0.811659	0.000423753	0.0296371	7.47765	0.00890054	0.096024
chr8	11640121	11640908	ENSG00000154328:t:11640121-11640908	NEIL2	2	rs804266	753	5	0.984926	3	0.978947	6	0.964476	-0.811659	-3.06903e-16	-0.811659	0.000423753	0.0296371	7.47765	0.00890054	0.096024
chr17	15881041	15881227	ENSG00000214941:t:15881041-15881227	ZSWIM7	0	rs11654	76	3	0.996799	6	0.992101	5	0.986937	-0.810807	-3.04561e-16	-0.810807	0.000434535	0.0297749	11.565	0.00197432	0.0741358
chr17	15881041	15881227	ENSG00000214941:t:15881041-15881227	ZSWIM7	0	rs2109632	489	3	0.996799	6	0.992101	5	0.986937	-0.810807	-3.04561e-16	-0.810807	0.000434535	0.0297749	11.565	0.00197432	0.0741358
chr17	15881041	15881227	ENSG00000214941:t:15881041-15881227	ZSWIM7	0	rs2159643	577	3	0.996799	6	0.992101	5	0.986937	-0.810807	-3.04561e-16	-0.810807	0.000434535	0.0297749	11.565	0.00197432	0.0741358
chr17	15881041	15881227	ENSG00000214941:t:15881041-15881227	ZSWIM7	0	rs2535614	501	3	0.996799	6	0.992101	5	0.986937	-0.810807	-3.04561e-16	-0.810807	0.000434535	0.0297749	11.565	0.00197432	0.0741358
chr3	11887976	11888393	ENSG00000144559:s:11887976-11888393	TAMM41	0	rs392621	205	6	0.00917101	6	0.0529878	2	0.0762978	0.810562	-6.21849e-17	0.810562	0.000437666	0.0297749	14.5917	0.000804279	0.0617262
chr3	11887976	11888393	ENSG00000144559:s:11887976-11888393	TAMM41	0	rs402731	354	6	0.00917101	6	0.0529878	2	0.0762978	0.810562	-6.21849e-17	0.810562	0.000437666	0.0297749	14.5917	0.000804279	0.0617262
chr3	11887976	11888393	ENSG00000144559:s:11887976-11888393	TAMM41	0	rs420537	181	6	0.00917101	6	0.0529878	2	0.0762978	0.810562	-6.21849e-17	0.810562	0.000437666	0.0297749	14.5917	0.000804279	0.0617262
chr21	38439562	38439680	ENSG00000185808:t:38439562-38439680	PIGP	0	rs2298682	156	4	0.0108102	4	0.0392661	6	0.0517826	0.810417	4.62263e-17	0.810417	0.000439535	0.0297749	6.41998	0.0142063	0.104224
chr21	38439562	38439680	ENSG00000185808:t:38439562-38439680	PIGP	0	rs2298683	335	4	0.0108102	4	0.0392661	6	0.0517826	0.810417	4.62263e-17	0.810417	0.000439535	0.0297749	6.41998	0.0142063	0.104224
chr21	38439562	38439680	ENSG00000185808:t:38439562-38439680	PIGP	0	rs2298684	361	4	0.0108102	4	0.0392661	6	0.0517826	0.810417	4.62263e-17	0.810417	0.000439535	0.0297749	6.41998	0.0142063	0.104224
chr7	100958774	100959823	ENSG00000128581:t:100958774-100959823	IFT22	1	rs4729684	480	8	0.0641976	4	0.0873557	2	0.109762	0.809932	-3.35537e-17	0.809932	0.000445822	0.0297749	2.37519	0.138854	0.244043
chr7	5024347	5024761	ENSG00000196204:t:5024347-5024761	RNF216P1	0	rs9690781	170	5	0.829072	6	0.764985	3	0.619336	-0.809852	-2.58539e-16	-0.809852	0.000446872	0.0297749	5.75108	0.0195176	0.112863
chr2	210880697	210880836	ENSG00000197713:s:210880697-210880836	RPE	0	rs7570090	35	7	0.0479438	4	0.100839	3	0.174227	0.809577	-1.75515e-17	0.809577	0.000450479	0.0297749	14.0315	0.000939617	0.0657885
chr7	30499517	30499657	ENSG00000106100:t:30499517-30499657	NOD1	3	rs1558067	55	3	0.838769	6	0.48609	5	0.140673	-0.809537	-2.51879e-16	-0.809537	0.000450996	0.0297749	27.7125	5.06799e-05	0.0367603
chr7	30499517	30499657	ENSG00000106100:t:30499517-30499657	NOD1	3	rs1558068	138	3	0.838769	6	0.48609	5	0.140673	-0.809537	-2.51879e-16	-0.809537	0.000450996	0.0297749	27.7125	5.06799e-05	0.0367603
chr10	29704286	29704341	ENSG00000224597:s:29704286-29704341	SVIL-AS1	2	rs1055108	609	5	0.0790218	6	0.0522098	3	0.0291957	-0.809506	-2.54896e-16	-0.809506	0.000451413	0.0297749	14.4217	0.000842761	0.0633085
chr10	29704286	29704341	ENSG00000224597:s:29704286-29704341	SVIL-AS1	2	rs1055109	643	5	0.0790218	6	0.0522098	3	0.0291957	-0.809506	-2.54896e-16	-0.809506	0.000451413	0.0297749	14.4217	0.000842761	0.0633085
chr10	29704286	29704341	ENSG00000224597:s:29704286-29704341	SVIL-AS1	2	rs3818542	614	5	0.0790218	6	0.0522098	3	0.0291957	-0.809506	-2.54896e-16	-0.809506	0.000451413	0.0297749	14.4217	0.000842761	0.0633085
chr10	29704286	29704341	ENSG00000224597:s:29704286-29704341	SVIL-AS1	2	rs3818543	616	5	0.0790218	6	0.0522098	3	0.0291957	-0.809506	-2.54896e-16	-0.809506	0.000451413	0.0297749	14.4217	0.000842761	0.0633085
chr20	60911790	60911842	ENSG00000130702:t:60911790-60911842	LAMA5	0	rs2151512	849	3	0.996388	5	0.985594	6	0.977719	-0.808604	-2.32857e-16	-0.808604	0.000463412	0.0303199	6.95265	0.0111701	0.102489
chr20	60911790	60911842	ENSG00000130702:t:60911790-60911842	LAMA5	0	rs2890083	2	3	0.996388	5	0.985594	6	0.977719	-0.808604	-2.32857e-16	-0.808604	0.000463412	0.0303199	6.95265	0.0111701	0.102489
chr19	13254872	13254953	ENSG00000104915:t:13254872-13254953	STX10	0	rs11775	78	5	0.00716329	4	0.00410523	5	0.00330408	-0.807397	-2.42133e-16	-0.807397	0.000479889	0.0310249	3.96015	0.0506471	0.146593
chr19	13254872	13254953	ENSG00000104915:t:13254872-13254953	STX10	0	rs4926127	479	5	0.00716329	4	0.00410523	5	0.00330408	-0.807397	-2.42133e-16	-0.807397	0.000479889	0.0310249	3.96015	0.0506471	0.146593
chr19	13254872	13254953	ENSG00000104915:t:13254872-13254953	STX10	0	rs4926225	333	5	0.00716329	4	0.00410523	5	0.00330408	-0.807397	-2.42133e-16	-0.807397	0.000479889	0.0310249	3.96015	0.0506471	0.146593
chr13	103459496	103459750	ENSG00000134897:t:103459496-103459750	BIVM	0	rs9518840	202	8	0.0974384	4	0.0293998	2	0.0476509	-0.807334	-2.73772e-16	-0.807334	0.000480766	0.0310249	6.27759	0.0151769	0.105964
chr18	694248	694334	ENSG00000132199:t:694248-694334	ENOSF1	2	rs2847166	495	4	0.795964	6	0.861295	4	0.908545	0.807326	-4.97654e-17	0.807326	0.000480866	0.0310249	12.4333	0.00150268	0.0719959
chr5	178050257	178050417	ENSG00000113240:s:178050257-178050417	CLK4	3	rs34183525	16	7	0.653993	5	0.788186	2	0.888107	0.807089	-2.51014e-17	0.807089	0.000484162	0.0310249	6.76411	0.0121478	0.104143
chr12	52308223	52308369	ENSG00000139567:t:52308223-52308369	ACVRL1	2	rs2071218	11	3	0.838353	7	0.888228	4	0.940294	0.806982	-5.64881e-17	0.806982	0.000485661	0.0310249	7.97576	0.00723522	0.0899124
chr12	52308223	52308369	ENSG00000139567:t:52308223-52308369	ACVRL1	2	rs2071219	174	3	0.838353	7	0.888228	4	0.940294	0.806982	-5.64881e-17	0.806982	0.000485661	0.0310249	7.97576	0.00723522	0.0899124
chr11	35211557	35211976	ENSG00000026508:s:35211557-35211976	CD44	9	rs7941924	901	2	0.941484	5	0.908165	7	0.887316	-0.806481	-2.70654e-16	-0.806481	0.000492694	0.0310795	3.36545	0.0723835	0.17388
chr8	61484605	61484672	ENSG00000104388:s:61484605-61484672	RAB2A	0	rs2946154	66	6	0.00597786	5	0.00275741	3	0.000525686	-0.806377	-2.51579e-16	-0.806377	0.000494176	0.0310795	12.7003	0.00138537	0.0715855
chr17	73316422	73316634	ENSG00000177885:t:73316422-73316634	GRB2	0	rs7207618	292	2	0.00407767	4	0.00718119	8	0.0107222	0.805864	2.95717e-17	0.805864	0.000501477	0.0311665	2.42118	0.134478	0.239654
chr3	157146111	157146277	ENSG00000197415:t:157146111-157146277	VEPH1	0	rs9289983	272	7	0.992406	2	0.996785	5	0.997569	0.804405	-2.48177e-17	0.804405	0.000522761	0.0311665	2.05963	0.173877	0.277686
chr17	48625915	48626064	ENSG00000006282:t:48625915-48626064	SPATA20	0	rs8076632	13	6	0.999143	4	0.998818	4	0.998383	-0.804129	-2.30466e-16	-0.804129	0.000526856	0.0311665	10.749	0.00258496	0.0741358
chr1	113119608	113119710	ENSG00000007341:s:113119608-113119710	ST7L	0	rs10776756	625	6	0.0175032	5	0.00853183	3	0.00612722	-0.803889	-2.63013e-16	-0.803889	0.00053045	0.0311665	12.0046	0.00171658	0.0729098
chr1	113119608	113119710	ENSG00000007341:s:113119608-113119710	ST7L	0	rs6537743	788	6	0.0175032	5	0.00853183	3	0.00612722	-0.803889	-2.63013e-16	-0.803889	0.00053045	0.0311665	12.0046	0.00171658	0.0729098
chr1	113119608	113119710	ENSG00000007341:s:113119608-113119710	ST7L	0	rs6679414	634	6	0.0175032	5	0.00853183	3	0.00612722	-0.803889	-2.63013e-16	-0.803889	0.00053045	0.0311665	12.0046	0.00171658	0.0729098
chr3	56592873	56592938	ENSG00000180376:s:56592873-56592938	CCDC66	0	rs17235670	209	5	0.832138	5	0.868311	4	0.945741	0.803797	-3.7568e-17	0.803797	0.000531834	0.0311665	12.0392	0.00169801	0.0729098
chr3	56592873	56592938	ENSG00000180376:s:56592873-56592938	CCDC66	0	rs6781056	138	5	0.832138	5	0.868311	4	0.945741	0.803797	-3.7568e-17	0.803797	0.000531834	0.0311665	12.0392	0.00169801	0.0729098
chr3	56592873	56592938	ENSG00000180376:s:56592873-56592938	CCDC66	0	rs73079902	489	5	0.832138	5	0.868311	4	0.945741	0.803797	-3.7568e-17	0.803797	0.000531834	0.0311665	12.0392	0.00169801	0.0729098
chr10	106025842	106025948	ENSG00000148834:t:106025842-106025948	GSTO1	0	rs1147611	584	2	0.00905381	9	0.0199746	3	0.0420937	0.803731	9.93043e-18	0.803731	0.000532821	0.0311665	8.83816	0.00514377	0.0844854
chr10	106025842	106025948	ENSG00000148834:t:106025842-106025948	GSTO1	0	rs2282326	842	2	0.00905381	9	0.0199746	3	0.0420937	0.803731	9.93043e-18	0.803731	0.000532821	0.0311665	8.83816	0.00514377	0.0844854
chr4	40828803	40829236	ENSG00000163697:s:40828803-40829236	APBB2	0	rs2341597	773	6	0.981692	6	0.96829	2	0.953257	-0.803679	-2.6695e-16	-0.803679	0.0005336	0.0311665	8.56655	0.0057143	0.0871969
chr3	157146111	157146277	ENSG00000197415:t:157146111-157146277	VEPH1	0	rs1456099	30	6	0.991571	3	0.996994	5	0.997569	0.803646	-2.49139e-17	0.803646	0.000534106	0.0311665	2.1841	0.15894	0.262754
chr3	157146111	157146277	ENSG00000197415:t:157146111-157146277	VEPH1	0	rs7632702	374	6	0.991571	3	0.996994	5	0.997569	0.803646	-2.49139e-17	0.803646	0.000534106	0.0311665	2.1841	0.15894	0.262754
chr19	10676393	10676466	ENSG00000129347:s:10676393-10676466	KRI1	0	rs10414545	995	7	0.992715	4	0.995314	3	0.996485	0.803445	2.91497e-17	0.803445	0.000537137	0.0311665	6.75235	0.012212	0.104188
chr19	10676393	10676466	ENSG00000129347:s:10676393-10676466	KRI1	0	rs12971428	376	7	0.992715	4	0.995314	3	0.996485	0.803445	2.91497e-17	0.803445	0.000537137	0.0311665	6.75235	0.012212	0.104188
chr1	1635789	1636041	ENSG00000008128:s:1635789-1636041	CDK11A	0	rs2179381	485	5	0.996749	6	0.99277	3	0.98464	-0.803032	-2.35021e-16	-0.803032	0.000543424	0.0311665	16.1962	0.000527091	0.0522887
chr1	150999709	150999803	ENSG00000143363:t:150999709-150999803	PRUNE	2	rs3738478	209	5	0.885848	6	0.937811	3	0.96437	0.803014	-9.13374e-18	0.803014	0.000543699	0.0311665	6.77788	0.012073	0.104138
chr8	104336709	104337726	ENSG00000164930:t:104336709-104337726	FZD6	1	rs28392906	557	4	0.974307	7	0.990298	3	0.997751	0.802997	-5.35924e-17	0.802997	0.000543962	0.0311665	10.0298	0.00331575	0.0780506
chr8	104336709	104337726	ENSG00000164930:t:104336709-104337726	FZD6	1	rs3808553	658	4	0.974307	7	0.990298	3	0.997751	0.802997	-5.35924e-17	0.802997	0.000543962	0.0311665	10.0298	0.00331575	0.0780506
chr8	104336709	104337726	ENSG00000164930:t:104336709-104337726	FZD6	1	rs3808554	387	4	0.974307	7	0.990298	3	0.997751	0.802997	-5.35924e-17	0.802997	0.000543962	0.0311665	10.0298	0.00331575	0.0780506
chr17	80086369	80086476	ENSG00000176155:t:80086369-80086476	CCDC57	2	rs11077969	843	3	0.958073	5	0.980707	6	0.984439	0.802474	-1.23351e-17	0.802474	0.000552014	0.0311665	9.14782	0.00457344	0.084003
chr17	80086369	80086476	ENSG00000176155:t:80086369-80086476	CCDC57	2	rs11077970	560	3	0.958073	5	0.980707	6	0.984439	0.802474	-1.23351e-17	0.802474	0.000552014	0.0311665	9.14782	0.00457344	0.084003
chr17	80086369	80086476	ENSG00000176155:t:80086369-80086476	CCDC57	2	rs4459614	121	3	0.958073	5	0.980707	6	0.984439	0.802474	-1.23351e-17	0.802474	0.000552014	0.0311665	9.14782	0.00457344	0.084003
chr17	80086369	80086476	ENSG00000176155:t:80086369-80086476	CCDC57	2	rs4625783	81	3	0.958073	5	0.980707	6	0.984439	0.802474	-1.23351e-17	0.802474	0.000552014	0.0311665	9.14782	0.00457344	0.084003
chr17	80086369	80086476	ENSG00000176155:t:80086369-80086476	CCDC57	2	rs7209948	328	3	0.958073	5	0.980707	6	0.984439	0.802474	-1.23351e-17	0.802474	0.000552014	0.0311665	9.14782	0.00457344	0.084003
chr17	80086369	80086476	ENSG00000176155:t:80086369-80086476	CCDC57	2	rs7213172	773	3	0.958073	5	0.980707	6	0.984439	0.802474	-1.23351e-17	0.802474	0.000552014	0.0311665	9.14782	0.00457344	0.084003
chr17	80086369	80086476	ENSG00000176155:t:80086369-80086476	CCDC57	2	rs7216826	341	3	0.958073	5	0.980707	6	0.984439	0.802474	-1.23351e-17	0.802474	0.000552014	0.0311665	9.14782	0.00457344	0.084003
chr17	80086369	80086476	ENSG00000176155:t:80086369-80086476	CCDC57	2	rs7216843	387	3	0.958073	5	0.980707	6	0.984439	0.802474	-1.23351e-17	0.802474	0.000552014	0.0311665	9.14782	0.00457344	0.084003
chr17	80086369	80086476	ENSG00000176155:t:80086369-80086476	CCDC57	2	rs7225119	601	3	0.958073	5	0.980707	6	0.984439	0.802474	-1.23351e-17	0.802474	0.000552014	0.0311665	9.14782	0.00457344	0.084003
chr17	80086369	80086476	ENSG00000176155:t:80086369-80086476	CCDC57	2	rs7406162	90	3	0.958073	5	0.980707	6	0.984439	0.802474	-1.23351e-17	0.802474	0.000552014	0.0311665	9.14782	0.00457344	0.084003
chr18	13726328	13726662	ENSG00000177150:s:13726328-13726662	FAM210A	2	rs72886109	501	10	0.91422	2	0.80668	2	0.806006	-0.802468	-2.51024e-16	-0.802468	0.000552101	0.0311665	7.95918	0.00728439	0.0899124
chr8	87540754	87540905	ENSG00000085719:t:87540754-87540905	CPNE3	2	rs11539113	80	4	0.940686	8	0.8926	2	0.863136	-0.802064	-2.45337e-16	-0.802064	0.000558402	0.0311665	4.57994	0.0357253	0.134032
chr8	87540754	87540905	ENSG00000085719:t:87540754-87540905	CPNE3	2	rs6985066	330	4	0.940686	8	0.8926	2	0.863136	-0.802064	-2.45337e-16	-0.802064	0.000558402	0.0311665	4.57994	0.0357253	0.134032
chr8	87540754	87540905	ENSG00000085719:t:87540754-87540905	CPNE3	2	rs7462883	21	4	0.940686	8	0.8926	2	0.863136	-0.802064	-2.45337e-16	-0.802064	0.000558402	0.0311665	4.57994	0.0357253	0.134032
chr6	18215238	18215360	ENSG00000165097:t:18215238-18215360	KDM1B	0	rs214587	570	2	0.0143672	4	0.0167235	5	0.032549	0.86638	-2.72336e-17	0.86638	0.000560541	0.0311665	8.99405	0.00897969	0.0960615
chr5	477921	477964	ENSG00000225138:s:477921-477964	CTD-2228K2.7	2	rs72700690	399	6	0.52182	3	0.609326	4	0.858327	0.822217	-1.40438e-17	0.822217	0.000561286	0.0311665	8.39975	0.0072338	0.0899124
chr19	54960065	54960488	ENSG00000167615:s:54960065-54960488	LENG8	0	rs1035450	93	2	0.721296	7	0.665357	5	0.620019	-0.80187	-2.75421e-16	-0.80187	0.000561439	0.0311665	4.57611	0.0358001	0.134091
chr19	54960065	54960488	ENSG00000167615:s:54960065-54960488	LENG8	0	rs1035451	0	2	0.721296	7	0.665357	5	0.620019	-0.80187	-2.75421e-16	-0.80187	0.000561439	0.0311665	4.57611	0.0358001	0.134091
chr11	62159551	62160882	ENSG00000162174:t:62159551-62160882	ASRGL1	0	rs2302359	959	9	0.984589	2	0.994418	3	0.99595	0.801855	-2.43554e-17	0.801855	0.000561661	0.0311665	6.41358	0.0142483	0.104224
chr11	62159551	62160882	ENSG00000162174:t:62159551-62160882	ASRGL1	0	rs4281490	375	9	0.984589	2	0.994418	3	0.99595	0.801855	-2.43554e-17	0.801855	0.000561661	0.0311665	6.41358	0.0142483	0.104224
chr11	62159551	62160882	ENSG00000162174:t:62159551-62160882	ASRGL1	0	rs4432028	443	9	0.984589	2	0.994418	3	0.99595	0.801855	-2.43554e-17	0.801855	0.000561661	0.0311665	6.41358	0.0142483	0.104224
chr1	110282455	110282530	ENSG00000134202:t:110282455-110282530	GSTM3	0	rs1332018	110	3	0.997012	7	0.998984	4	0.999265	0.801787	-2.82935e-17	0.801787	0.000562735	0.0311665	12.4723	0.00148481	0.0715855
chr1	110282455	110282530	ENSG00000134202:t:110282455-110282530	GSTM3	0	rs4970777	923	3	0.997012	7	0.998984	4	0.999265	0.801787	-2.82935e-17	0.801787	0.000562735	0.0311665	12.4723	0.00148481	0.0715855
chr7	50515879	50515987	ENSG00000132436:s:50515879-50515987	FIGNL1	0	rs12154303	126	3	0.0357651	6	0.292172	5	0.538554	0.801628	-3.46733e-17	0.801628	0.000565248	0.0311665	27.7125	5.06799e-05	0.0367603
chr1	144606369	144606510	ENSG00000225241:s:144606369-144606510	ENSG00000225241	4	rs61807945	800	3	0.610458	6	0.501492	5	0.271901	-0.801441	-2.22273e-16	-0.801441	0.000568195	0.0311665	5.37264	0.0235588	0.121386
chr6	29910534	29910803	ENSG00000206503:s:29910534-29910803	HLA-A	0	rs1064588	86	4	0.958858	3	0.973619	7	0.988431	0.801422	-2.59553e-17	0.801422	0.000568505	0.0311665	8.03524	0.00706208	0.0899124
chr2	218747069	218747134	ENSG00000079308:s:218747069-218747134	TNS1	0	rs2373224	243	4	0.991039	8	0.979128	2	0.954477	-0.801419	-2.4921e-16	-0.801419	0.000568549	0.0311665	6.29526	0.0150523	0.10573
chr6	29910534	29910803	ENSG00000206503:s:29910534-29910803	HLA-A	0	rs9256980	321	5	0.962908	3	0.973619	6	0.989984	0.800814	-6.09751e-17	0.800814	0.00057821	0.0315376	10.8611	0.00248901	0.0741358
chr3	124731467	124732834	ENSG00000173706:t:124731467-124732834	HEG1	0	rs10934706	769	5	0.0897886	4	0.262514	5	0.303108	0.800793	-9.39988e-18	0.800793	0.000578548	0.0315506	10.2956	0.00302022	0.0763727
chr3	124731467	124732834	ENSG00000173706:t:124731467-124732834	HEG1	0	rs59232004	1	5	0.0897886	4	0.262514	5	0.303108	0.800793	-9.39988e-18	0.800793	0.000578548	0.0315506	10.2956	0.00302022	0.0763727
chr3	124731467	124732834	ENSG00000173706:t:124731467-124732834	HEG1	0	rs6790837	216	5	0.0897886	4	0.262514	5	0.303108	0.800793	-9.39988e-18	0.800793	0.000578548	0.0315506	10.2956	0.00302022	0.0763727
chr8	144917990	144918045	ENSG00000185189:s:144917990-144918045	NRBP2	0	rs7465214	367	5	0.815465	5	0.876233	4	0.894493	0.800604	-4.91143e-17	0.800604	0.000581594	0.0316676	10.5632	0.00275369	0.074469
chr8	11640121	11640908	ENSG00000154328:t:11640121-11640908	NEIL2	2	rs2740435	628	6	0.983807	3	0.979667	5	0.961296	-0.799495	-2.88978e-16	-0.799495	0.000599729	0.032452	6.20839	0.0156769	0.107109
chr19	49964079	49964156	ENSG00000161618:t:49964079-49964156	ALDH16A1	0	rs11668181	92	5	0.0239943	7	0.0119551	2	0.00743234	-0.799413	-2.60035e-16	-0.799413	0.000601079	0.0325104	11.721	0.00187793	0.0740253
chr7	155499508	155499762	ENSG00000184863:s:155499508-155499762	RBM33	1	rs10279009	228	7	0.262794	5	0.294715	2	0.450852	0.798381	3.29985e-17	0.798381	0.000618398	0.0332053	5.21333	0.0255511	0.123171
chr7	155499508	155499762	ENSG00000184863:s:155499508-155499762	RBM33	1	rs4716541	600	7	0.262794	5	0.294715	2	0.450852	0.798381	3.29985e-17	0.798381	0.000618398	0.0332053	5.21333	0.0255511	0.123171
chr7	155499508	155499762	ENSG00000184863:s:155499508-155499762	RBM33	1	rs4716543	37	7	0.262794	5	0.294715	2	0.450852	0.798381	3.29985e-17	0.798381	0.000618398	0.0332053	5.21333	0.0255511	0.123171
chr7	155499508	155499762	ENSG00000184863:s:155499508-155499762	RBM33	1	rs6962381	794	7	0.262794	5	0.294715	2	0.450852	0.798381	3.29985e-17	0.798381	0.000618398	0.0332053	5.21333	0.0255511	0.123171
chr1	144619883	144620094	ENSG00000225241:t:144619883-144620094	ENSG00000225241	0	rs4067676	101	2	0.00258402	4	0.0103295	4	0.514025	0.887057	-5.85772e-18	0.887057	0.000619881	0.0332053	18.132	0.00170372	0.0729098
chr6	158538759	158538853	ENSG00000122335:s:158538759-158538853	SERAC1	0	rs9295308	528	8	0.0163402	3	0.0303675	3	0.0304661	0.798162	9.16643e-18	0.798162	0.000622113	0.0332053	6.28023	0.0151583	0.105964
chr8	11640121	11640908	ENSG00000154328:t:11640121-11640908	NEIL2	2	rs804268	30	6	0.983807	4	0.979545	4	0.956826	-0.797957	-2.88747e-16	-0.797957	0.000625626	0.0333346	6.99103	0.0109826	0.102007
chr8	11640121	11640908	ENSG00000154328:t:11640121-11640908	NEIL2	2	rs809202	440	6	0.983807	4	0.979545	4	0.956826	-0.797957	-2.88747e-16	-0.797957	0.000625626	0.0333346	6.99103	0.0109826	0.102007
chr1	1635662	1635783	ENSG00000008128:t:1635662-1635783	CDK11A	0	rs2179381	485	5	0.996771	6	0.992817	3	0.984412	-0.797786	-2.34522e-16	-0.797786	0.00062855	0.0334422	16.1962	0.000527091	0.0522887
chr16	28181071	28181230	ENSG00000169180:s:28181071-28181230	XPO6	0	rs7194756	585	5	0.997639	7	0.995837	2	0.992772	-0.79778	-2.7716e-16	-0.79778	0.00062866	0.0334463	10.8107	0.00253164	0.0741358
chr16	28181071	28181230	ENSG00000169180:s:28181071-28181230	XPO6	0	rs9927275	307	5	0.997639	7	0.995837	2	0.992772	-0.79778	-2.7716e-16	-0.79778	0.00062866	0.0334463	10.8107	0.00253164	0.0741358
chr15	86227653	86228677	ENSG00000170776:t:86227653-86228677	AKAP13	0	rs12909648	873	3	0.991314	7	0.993468	4	0.994742	0.797628	-2.25148e-17	0.797628	0.000631269	0.0335423	7.41728	0.00913174	0.0967455
chr16	90094044	90094404	ENSG00000141013:s:90094044-90094404	GAS8	2	rs12920767	166	8	0.786873	3	0.897043	3	0.958744	0.797384	-8.59362e-17	0.797384	0.000635499	0.0336981	5.35313	0.0237926	0.121708
chr16	90094044	90094404	ENSG00000141013:s:90094044-90094404	GAS8	2	rs12922757	980	8	0.786873	3	0.897043	3	0.958744	0.797384	-8.59362e-17	0.797384	0.000635499	0.0336981	5.35313	0.0237926	0.121708
chr16	90094044	90094404	ENSG00000141013:s:90094044-90094404	GAS8	2	rs12924181	773	8	0.786873	3	0.897043	3	0.958744	0.797384	-8.59362e-17	0.797384	0.000635499	0.0336981	5.35313	0.0237926	0.121708
chr16	90094044	90094404	ENSG00000141013:s:90094044-90094404	GAS8	2	rs189943757	757	8	0.786873	3	0.897043	3	0.958744	0.797384	-8.59362e-17	0.797384	0.000635499	0.0336981	5.35313	0.0237926	0.121708
chr16	90094044	90094404	ENSG00000141013:s:90094044-90094404	GAS8	2	rs3743826	190	8	0.786873	3	0.897043	3	0.958744	0.797384	-8.59362e-17	0.797384	0.000635499	0.0336981	5.35313	0.0237926	0.121708
chr16	90094044	90094404	ENSG00000141013:s:90094044-90094404	GAS8	2	rs4433810	759	8	0.786873	3	0.897043	3	0.958744	0.797384	-8.59362e-17	0.797384	0.000635499	0.0336981	5.35313	0.0237926	0.121708
chr16	90094044	90094404	ENSG00000141013:s:90094044-90094404	GAS8	2	rs71376612	761	8	0.786873	3	0.897043	3	0.958744	0.797384	-8.59362e-17	0.797384	0.000635499	0.0336981	5.35313	0.0237926	0.121708
chr16	90094044	90094404	ENSG00000141013:s:90094044-90094404	GAS8	2	rs868372	288	8	0.786873	3	0.897043	3	0.958744	0.797384	-8.59362e-17	0.797384	0.000635499	0.0336981	5.35313	0.0237926	0.121708
chr18	2795947	2796105	ENSG00000101596:t:2795947-2796105	SMCHD1	0	rs4797081	381	5	0.994445	6	0.995948	3	0.998011	0.797026	2.80297e-17	0.797026	0.00064173	0.0338075	6.70875	0.0124538	0.104224
chr18	2795947	2796105	ENSG00000101596:t:2795947-2796105	SMCHD1	0	rs578760	610	5	0.994445	6	0.995948	3	0.998011	0.797026	2.80297e-17	0.797026	0.00064173	0.0338075	6.70875	0.0124538	0.104224
chr1	144618082	144618296	ENSG00000225241:s:144618082-144618296	ENSG00000225241	1	rs4067676	29	2	0.997273	4	0.988163	4	0.323224	-0.885749	2.7209e-16	-0.885749	0.000648031	0.0339773	18.132	0.00170372	0.0729098
chr18	47809885	47809934	ENSG00000154832:t:47809885-47809934	CXXC1	0	rs12458654	63	4	0.995398	8	0.99702	2	0.997272	0.796537	-9.23469e-17	0.796537	0.000650321	0.0340391	5.34534	0.0238868	0.122057
chr7	32997017	32997406	ENSG00000122642:s:32997017-32997406	FKBP9	0	rs13437980	343	7	0.0228644	3	0.0106543	4	0.00701964	-0.795666	-2.00807e-16	-0.795666	0.000665857	0.0342497	3.93931	0.0512653	0.14785
chr14	104029299	104029461	ENSG00000256053:s:104029299-104029461	APOPT1	2	rs2274267	12	8	0.180109	3	0.114832	3	0.0637418	-0.795518	-3.04556e-16	-0.795518	0.000668512	0.0342497	13.666	0.00104249	0.0665962
chr14	104029299	104029461	ENSG00000256053:s:104029299-104029461	APOPT1	2	rs2296482	311	8	0.180109	3	0.114832	3	0.0637418	-0.795518	-3.04556e-16	-0.795518	0.000668512	0.0342497	13.666	0.00104249	0.0665962
chr1	201115868	201115997	ENSG00000116857:s:201115868-201115997	TMEM9	1	rs2365296	600	2	0.0138701	3	0.00994419	9	0.00273819	-0.795497	-2.54851e-16	-0.795497	0.000668903	0.0342497	4.39819	0.0394855	0.138438
chr3	134280219	134283870	ENSG00000182923:t:134280219-134283870	CEP63	0	rs1127826	1	3	0.870051	6	0.909835	5	0.964407	0.795368	-4.82238e-17	0.795368	0.000671232	0.0342497	17.5715	0.000375909	0.0476523
chr3	134280219	134283870	ENSG00000182923:t:134280219-134283870	CEP63	0	rs57033722	531	3	0.870051	6	0.909835	5	0.964407	0.795368	-4.82238e-17	0.795368	0.000671232	0.0342497	17.5715	0.000375909	0.0476523
chr3	134280219	134283870	ENSG00000182923:t:134280219-134283870	CEP63	0	rs9837130	542	3	0.870051	6	0.909835	5	0.964407	0.795368	-4.82238e-17	0.795368	0.000671232	0.0342497	17.5715	0.000375909	0.0476523
chr5	78944528	78945013	ENSG00000164329:s:78944528-78945013	PAPD4	0	rs7736467	723	7	0.97812	2	0.98156	5	0.986439	0.795272	-6.23802e-17	0.795272	0.000672968	0.0342902	7.0367	0.0107643	0.101517
chr15	40921471	40921569	ENSG00000137812:t:40921471-40921569	CASC5	0	rs35127391	762	6	0.018605	4	0.00526302	3	0.00401104	-0.815492	9.61792e-17	-0.815492	0.000679047	0.0344319	9.09492	0.00561742	0.0871398
chr17	29227431	29227580	ENSG00000172171:s:29227431-29227580	TEFM	0	rs9897628	28	6	0.913746	5	0.864921	3	0.801083	-0.794689	-2.49772e-16	-0.794689	0.000683621	0.0344486	24.694	8.55922e-05	0.0367603
chr8	135622713	135622898	ENSG00000066827:s:135622713-135622898	ZFAT	0	rs11779307	987	7	0.980084	5	0.98365	2	0.988234	0.794656	-1.54336e-17	0.794656	0.000684225	0.0344507	7.1559	0.0102184	0.0995747
chr1	236156945	236157172	ENSG00000116962:t:236156945-236157172	NID1	0	rs1475307	398	8	0.0198578	4	0.00336632	2	0.000983743	-0.794315	-2.62481e-16	-0.794315	0.000690539	0.0344735	8.91612	0.00499262	0.0844854
chr6	29910534	29910803	ENSG00000206503:s:29910534-29910803	HLA-A	0	rs9260149	26	4	0.958858	4	0.974991	6	0.989984	0.794276	-3.96295e-17	0.794276	0.000691254	0.0344761	11.6964	0.00189275	0.0740253
chr6	29910534	29910803	ENSG00000206503:s:29910534-29910803	HLA-A	0	rs9260152	8	4	0.958858	4	0.974991	6	0.989984	0.794276	-3.96295e-17	0.794276	0.000691254	0.0344761	11.6964	0.00189275	0.0740253
chr7	819541	819781	ENSG00000164818:t:819541-819781	DNAAF5	0	rs62432892	317	3	0.989132	4	0.994652	7	0.997127	0.79424	-2.93709e-17	0.79424	0.00069193	0.0344786	4.75056	0.0325749	0.130315
chr1	155289585	155289719	ENSG00000160752:t:155289585-155289719	FDPS	0	rs11264361	39	5	0.999503	6	0.985489	3	0.974519	-0.794197	-2.90163e-16	-0.794197	0.000692716	0.0344786	21.0885	0.000172258	0.0373648
chr18	13726328	13726662	ENSG00000177150:s:13726328-13726662	FAM210A	2	rs12955116	502	7	0.917366	5	0.866801	2	0.806006	-0.794148	-2.49572e-16	-0.794148	0.000693625	0.0345004	4.37602	0.0399754	0.139314
chr18	13726328	13726662	ENSG00000177150:s:13726328-13726662	FAM210A	2	rs3809897	503	7	0.917366	5	0.866801	2	0.806006	-0.794148	-2.49572e-16	-0.794148	0.000693625	0.0345004	4.37602	0.0399754	0.139314
chr18	13726328	13726662	ENSG00000177150:s:13726328-13726662	FAM210A	2	rs3809898	654	7	0.917366	5	0.866801	2	0.806006	-0.794148	-2.49572e-16	-0.794148	0.000693625	0.0345004	4.37602	0.0399754	0.139314
chr18	13726328	13726662	ENSG00000177150:s:13726328-13726662	FAM210A	2	rs3826559	368	7	0.917366	5	0.866801	2	0.806006	-0.794148	-2.49572e-16	-0.794148	0.000693625	0.0345004	4.37602	0.0399754	0.139314
chr18	13726328	13726662	ENSG00000177150:s:13726328-13726662	FAM210A	2	rs4430817	562	7	0.917366	5	0.866801	2	0.806006	-0.794148	-2.49572e-16	-0.794148	0.000693625	0.0345004	4.37602	0.0399754	0.139314
chr17	80086369	80086476	ENSG00000176155:t:80086369-80086476	CCDC57	2	rs558524203	861	4	0.964608	4	0.97983	6	0.984439	0.793509	-1.36149e-17	0.793509	0.00070561	0.034789	5.1532	0.0263545	0.124518
chr17	80086369	80086476	ENSG00000176155:t:80086369-80086476	CCDC57	2	rs6502061	318	4	0.964608	4	0.97983	6	0.984439	0.793509	-1.36149e-17	0.793509	0.00070561	0.034789	5.1532	0.0263545	0.124518
chr17	80086369	80086476	ENSG00000176155:t:80086369-80086476	CCDC57	2	rs7406163	87	4	0.964608	4	0.97983	6	0.984439	0.793509	-1.36149e-17	0.793509	0.00070561	0.034789	5.1532	0.0263545	0.124518
chr4	83814162	83816000	ENSG00000251022:t:83814162-83816000	THAP9-AS1	2	rs1031640	849	2	0.350499	4	0.261999	8	0.171079	-0.7935	-2.7049e-16	-0.7935	0.000705772	0.0347929	6.50203	0.0136802	0.104224
chr4	83814162	83816000	ENSG00000251022:t:83814162-83816000	THAP9-AS1	2	rs1563647	231	2	0.350499	4	0.261999	8	0.171079	-0.7935	-2.7049e-16	-0.7935	0.000705772	0.0347929	6.50203	0.0136802	0.104224
chr4	83814162	83816000	ENSG00000251022:t:83814162-83816000	THAP9-AS1	2	rs3947914	482	2	0.350499	4	0.261999	8	0.171079	-0.7935	-2.7049e-16	-0.7935	0.000705772	0.0347929	6.50203	0.0136802	0.104224
chr18	47810023	47810185	ENSG00000154832:s:47810023-47810185	CXXC1	0	rs12458654	63	4	0.995451	8	0.997007	2	0.997163	0.793374	-9.2673e-17	0.793374	0.000708151	0.0347929	5.34534	0.0238868	0.122057
chr1	1688546	1688749	ENSG00000008130:t:1688546-1688749	NADK	0	rs1107910	783	7	0.997095	5	0.997813	2	0.997976	0.793093	-1.36741e-17	0.793093	0.000713474	0.0347929	4.82905	0.0312365	0.130228
chr1	1688546	1688749	ENSG00000008130:t:1688546-1688749	NADK	0	rs2235537	42	7	0.997095	5	0.997813	2	0.997976	0.793093	-1.36741e-17	0.793093	0.000713474	0.0347929	4.82905	0.0312365	0.130228
chr8	124449450	124449574	ENSG00000156795:s:124449450-124449574	WDYHV1	0	rs1045270	253	4	0.00501688	7	0.0133475	3	0.0497888	0.792952	-1.53362e-17	0.792952	0.000716159	0.0347929	14.9973	0.000720557	0.0617262
chr8	124449450	124449574	ENSG00000156795:s:124449450-124449574	WDYHV1	0	rs1045291	461	4	0.00501688	7	0.0133475	3	0.0497888	0.792952	-1.53362e-17	0.792952	0.000716159	0.0347929	14.9973	0.000720557	0.0617262
chr8	124449450	124449574	ENSG00000156795:s:124449450-124449574	WDYHV1	0	rs11987776	168	4	0.00501688	7	0.0133475	3	0.0497888	0.792952	-1.53362e-17	0.792952	0.000716159	0.0347929	14.9973	0.000720557	0.0617262
chr8	124449450	124449574	ENSG00000156795:s:124449450-124449574	WDYHV1	0	rs11987798	138	4	0.00501688	7	0.0133475	3	0.0497888	0.792952	-1.53362e-17	0.792952	0.000716159	0.0347929	14.9973	0.000720557	0.0617262
chr8	124449450	124449574	ENSG00000156795:s:124449450-124449574	WDYHV1	0	rs11988802	351	4	0.00501688	7	0.0133475	3	0.0497888	0.792952	-1.53362e-17	0.792952	0.000716159	0.0347929	14.9973	0.000720557	0.0617262
chr8	124449450	124449574	ENSG00000156795:s:124449450-124449574	WDYHV1	0	rs11989576	630	4	0.00501688	7	0.0133475	3	0.0497888	0.792952	-1.53362e-17	0.792952	0.000716159	0.0347929	14.9973	0.000720557	0.0617262
chr8	124449450	124449574	ENSG00000156795:s:124449450-124449574	WDYHV1	0	rs11991520	98	4	0.00501688	7	0.0133475	3	0.0497888	0.792952	-1.53362e-17	0.792952	0.000716159	0.0347929	14.9973	0.000720557	0.0617262
chr8	124449450	124449574	ENSG00000156795:s:124449450-124449574	WDYHV1	0	rs11992509	257	4	0.00501688	7	0.0133475	3	0.0497888	0.792952	-1.53362e-17	0.792952	0.000716159	0.0347929	14.9973	0.000720557	0.0617262
chr8	124449450	124449574	ENSG00000156795:s:124449450-124449574	WDYHV1	0	rs13265068	517	4	0.00501688	7	0.0133475	3	0.0497888	0.792952	-1.53362e-17	0.792952	0.000716159	0.0347929	14.9973	0.000720557	0.0617262
chr8	124449450	124449574	ENSG00000156795:s:124449450-124449574	WDYHV1	0	rs13265652	343	4	0.00501688	7	0.0133475	3	0.0497888	0.792952	-1.53362e-17	0.792952	0.000716159	0.0347929	14.9973	0.000720557	0.0617262
chr8	124449450	124449574	ENSG00000156795:s:124449450-124449574	WDYHV1	0	rs13269287	116	4	0.00501688	7	0.0133475	3	0.0497888	0.792952	-1.53362e-17	0.792952	0.000716159	0.0347929	14.9973	0.000720557	0.0617262
chr8	124449450	124449574	ENSG00000156795:s:124449450-124449574	WDYHV1	0	rs34092108	943	4	0.00501688	7	0.0133475	3	0.0497888	0.792952	-1.53362e-17	0.792952	0.000716159	0.0347929	14.9973	0.000720557	0.0617262
chr8	124449450	124449574	ENSG00000156795:s:124449450-124449574	WDYHV1	0	rs3765211	189	4	0.00501688	7	0.0133475	3	0.0497888	0.792952	-1.53362e-17	0.792952	0.000716159	0.0347929	14.9973	0.000720557	0.0617262
chr8	124449450	124449574	ENSG00000156795:s:124449450-124449574	WDYHV1	0	rs3765212	10	4	0.00501688	7	0.0133475	3	0.0497888	0.792952	-1.53362e-17	0.792952	0.000716159	0.0347929	14.9973	0.000720557	0.0617262
chr8	124449450	124449574	ENSG00000156795:s:124449450-124449574	WDYHV1	0	rs3779984	306	4	0.00501688	7	0.0133475	3	0.0497888	0.792952	-1.53362e-17	0.792952	0.000716159	0.0347929	14.9973	0.000720557	0.0617262
chr8	124449450	124449574	ENSG00000156795:s:124449450-124449574	WDYHV1	0	rs3817716	258	4	0.00501688	7	0.0133475	3	0.0497888	0.792952	-1.53362e-17	0.792952	0.000716159	0.0347929	14.9973	0.000720557	0.0617262
chr8	124449450	124449574	ENSG00000156795:s:124449450-124449574	WDYHV1	0	rs3824250	108	4	0.00501688	7	0.0133475	3	0.0497888	0.792952	-1.53362e-17	0.792952	0.000716159	0.0347929	14.9973	0.000720557	0.0617262
chr8	124449450	124449574	ENSG00000156795:s:124449450-124449574	WDYHV1	0	rs4416808	3	4	0.00501688	7	0.0133475	3	0.0497888	0.792952	-1.53362e-17	0.792952	0.000716159	0.0347929	14.9973	0.000720557	0.0617262
chr8	124449450	124449574	ENSG00000156795:s:124449450-124449574	WDYHV1	0	rs57156063	929	4	0.00501688	7	0.0133475	3	0.0497888	0.792952	-1.53362e-17	0.792952	0.000716159	0.0347929	14.9973	0.000720557	0.0617262
chr8	124449450	124449574	ENSG00000156795:s:124449450-124449574	WDYHV1	0	rs6415480	843	4	0.00501688	7	0.0133475	3	0.0497888	0.792952	-1.53362e-17	0.792952	0.000716159	0.0347929	14.9973	0.000720557	0.0617262
chr8	124449450	124449574	ENSG00000156795:s:124449450-124449574	WDYHV1	0	rs6470147	770	4	0.00501688	7	0.0133475	3	0.0497888	0.792952	-1.53362e-17	0.792952	0.000716159	0.0347929	14.9973	0.000720557	0.0617262
chr8	124449450	124449574	ENSG00000156795:s:124449450-124449574	WDYHV1	0	rs7014678	838	4	0.00501688	7	0.0133475	3	0.0497888	0.792952	-1.53362e-17	0.792952	0.000716159	0.0347929	14.9973	0.000720557	0.0617262
chr2	216230228	216230476	ENSG00000115414:t:216230228-216230476	FN1	0	rs2289200	576	6	0.000198717	5	4.87893e-05	3	3.36117e-05	-0.792951	-2.44997e-16	-0.792951	0.000716185	0.0347929	14.8589	0.000747901	0.0617262
chr4	83978079	83978232	ENSG00000138663:t:83978079-83978232	COPS4	1	rs11723160	521	7	0.996779	5	0.998328	2	0.998816	0.791765	2.71119e-17	0.791765	0.000739115	0.0356931	7.27133	0.00972068	0.097846
chr4	141446574	141446724	ENSG00000179387:t:141446574-141446724	ELMOD2	0	rs11945078	1	7	0.9319	5	0.958515	2	0.997583	0.791203	-5.03362e-18	0.791203	0.000750183	0.0357016	9.34053	0.0042562	0.0838652
chr4	141446574	141446724	ENSG00000179387:t:141446574-141446724	ELMOD2	0	rs3828535	193	7	0.9319	5	0.958515	2	0.997583	0.791203	-5.03362e-18	0.791203	0.000750183	0.0357016	9.34053	0.0042562	0.0838652
chr13	41948611	41948975	ENSG00000172766:t:41948611-41948975	NAA16	0	rs9525478	35	2	0.978331	5	0.926519	7	0.833257	-0.791176	-2.54022e-16	-0.791176	0.000750705	0.0357016	12.0548	0.00168971	0.0729098
chr13	41948611	41948975	ENSG00000172766:t:41948611-41948975	NAA16	0	rs9525479	135	2	0.978331	5	0.926519	7	0.833257	-0.791176	-2.54022e-16	-0.791176	0.000750705	0.0357016	12.0548	0.00168971	0.0729098
chr8	23225510	23225947	ENSG00000134013:t:23225510-23225947	LOXL2	2	rs11777180	446	2	0.0279874	7	0.0167766	5	0.00329778	-0.791086	-2.50872e-16	-0.791086	0.000752492	0.0357016	24.6248	8.66793e-05	0.0367603
chr8	23225510	23225947	ENSG00000134013:t:23225510-23225947	LOXL2	2	rs11780688	472	2	0.0279874	7	0.0167766	5	0.00329778	-0.791086	-2.50872e-16	-0.791086	0.000752492	0.0357016	24.6248	8.66793e-05	0.0367603
chr8	23225510	23225947	ENSG00000134013:t:23225510-23225947	LOXL2	2	rs11786197	59	2	0.0279874	7	0.0167766	5	0.00329778	-0.791086	-2.50872e-16	-0.791086	0.000752492	0.0357016	24.6248	8.66793e-05	0.0367603
chr8	23225510	23225947	ENSG00000134013:t:23225510-23225947	LOXL2	2	rs7003024	792	2	0.0279874	7	0.0167766	5	0.00329778	-0.791086	-2.50872e-16	-0.791086	0.000752492	0.0357016	24.6248	8.66793e-05	0.0367603
chr1	243675626	243675728	ENSG00000117020:s:243675626-243675728	AKT3	0	rs1417121	714	3	0.997887	7	0.991967	4	0.987	-0.790548	-2.65179e-16	-0.790548	0.000763248	0.0360013	8.22899	0.00653105	0.0886634
chr1	243675626	243675728	ENSG00000117020:s:243675626-243675728	AKT3	0	rs9428966	736	3	0.997887	7	0.991967	4	0.987	-0.790548	-2.65179e-16	-0.790548	0.000763248	0.0360013	8.22899	0.00653105	0.0886634
chr12	123646662	123646765	ENSG00000051825:t:123646662-123646765	MPHOSPH9	0	rs1727293	712	2	0.695734	5	0.831346	2	0.919847	0.905633	-5.51637e-17	0.905633	0.000774231	0.0363083	8.07467	0.0198779	0.11341
chr1	236187370	236187513	ENSG00000116962:s:236187370-236187513	NID1	0	rs10803231	420	2	0.968821	6	0.979656	6	0.998418	0.790003	-6.18513e-18	0.790003	0.000774254	0.0363085	12.0784	0.00167727	0.0729098
chr1	236187370	236187513	ENSG00000116962:s:236187370-236187513	NID1	0	rs3768080	704	2	0.968821	6	0.979656	6	0.998418	0.790003	-6.18513e-18	0.790003	0.000774254	0.0363085	12.0784	0.00167727	0.0729098
chr5	115202358	115202458	ENSG00000177879:t:115202358-115202458	AP3S1	3	rs26536	884	4	0.0127305	7	0.0171265	3	0.0316124	0.789323	-3.46614e-17	0.789323	0.000788168	0.0364535	3.38495	0.0715143	0.172697
chr4	113558120	113558395	ENSG00000174720:s:113558120-113558395	LARP7	0	rs13146963	198	2	0.020592	6	0.0140854	6	0.00485891	-0.789306	-2.8379e-16	-0.789306	0.000788521	0.0364572	8.56655	0.0057143	0.0871969
chr4	113558120	113558395	ENSG00000174720:s:113558120-113558395	LARP7	0	rs1471881	856	2	0.020592	6	0.0140854	6	0.00485891	-0.789306	-2.8379e-16	-0.789306	0.000788521	0.0364572	8.56655	0.0057143	0.0871969
chr5	150518239	150518352	ENSG00000197043:s:150518239-150518352	ANXA6	1	rs4958892	158	5	0.000523915	6	0.000268866	3	0.000216591	-0.789203	-2.67913e-16	-0.789203	0.000790648	0.0364572	4.78108	0.0320465	0.130228
chr19	21117755	21117853	ENSG00000105750:s:21117755-21117853	ZNF85	0	rs12983551	103	5	0.218833	7	0.408063	2	0.808093	0.789191	-1.71434e-18	0.789191	0.000790887	0.0364572	7.8948	0.00747903	0.0899124
chr19	21117755	21117853	ENSG00000105750:s:21117755-21117853	ZNF85	0	rs7257679	504	5	0.218833	7	0.408063	2	0.808093	0.789191	-1.71434e-18	0.789191	0.000790887	0.0364572	7.8948	0.00747903	0.0899124
chr14	104029299	104029461	ENSG00000256053:s:104029299-104029461	APOPT1	2	rs2403197	153	7	0.187511	4	0.118196	3	0.0637418	-0.788912	-3.08135e-16	-0.788912	0.000796668	0.0365675	20.4145	0.000198386	0.0373648
chr3	37396592	37396678	ENSG00000144674:s:37396592-37396678	GOLGA4	0	rs17266090	82	3	0.200216	9	0.305781	2	0.379874	0.78882	1.69932e-17	0.78882	0.000798586	0.0366041	14.6584	0.000789752	0.0617262
chr3	37396592	37396678	ENSG00000144674:s:37396592-37396678	GOLGA4	0	rs3774762	529	3	0.200216	9	0.305781	2	0.379874	0.78882	1.69932e-17	0.78882	0.000798586	0.0366041	14.6584	0.000789752	0.0617262
chr3	37396592	37396678	ENSG00000144674:s:37396592-37396678	GOLGA4	0	rs4624520	679	3	0.200216	9	0.305781	2	0.379874	0.78882	1.69932e-17	0.78882	0.000798586	0.0366041	14.6584	0.000789752	0.0617262
chr22	46646153	46646576	ENSG00000205643:s:46646153-46646576	CDPF1	0	rs1053332	956	4	0.423698	3	0.750868	2	0.956328	0.904294	-2.06001e-17	0.904294	0.00081229	0.0368642	14.6558	0.00490574	0.0843841
chr22	46646153	46646576	ENSG00000205643:s:46646153-46646576	CDPF1	0	rs1807600	458	4	0.423698	3	0.750868	2	0.956328	0.904294	-2.06001e-17	0.904294	0.00081229	0.0368642	14.6558	0.00490574	0.0843841
chr22	46646153	46646576	ENSG00000205643:s:46646153-46646576	CDPF1	0	rs75977757	390	4	0.423698	3	0.750868	2	0.956328	0.904294	-2.06001e-17	0.904294	0.00081229	0.0368642	14.6558	0.00490574	0.0843841
chr22	46646153	46646576	ENSG00000205643:s:46646153-46646576	CDPF1	0	rs78336060	462	4	0.423698	3	0.750868	2	0.956328	0.904294	-2.06001e-17	0.904294	0.00081229	0.0368642	14.6558	0.00490574	0.0843841
chr22	46646153	46646576	ENSG00000205643:s:46646153-46646576	CDPF1	0	rs9626823	966	4	0.423698	3	0.750868	2	0.956328	0.904294	-2.06001e-17	0.904294	0.00081229	0.0368642	14.6558	0.00490574	0.0843841
chr22	46646153	46646576	ENSG00000205643:s:46646153-46646576	CDPF1	0	rs9627278	314	4	0.423698	3	0.750868	2	0.956328	0.904294	-2.06001e-17	0.904294	0.00081229	0.0368642	14.6558	0.00490574	0.0843841
chr22	46646153	46646576	ENSG00000205643:s:46646153-46646576	CDPF1	0	rs9627280	218	4	0.423698	3	0.750868	2	0.956328	0.904294	-2.06001e-17	0.904294	0.00081229	0.0368642	14.6558	0.00490574	0.0843841
chr22	46646153	46646576	ENSG00000205643:s:46646153-46646576	CDPF1	0	rs9627281	14	4	0.423698	3	0.750868	2	0.956328	0.904294	-2.06001e-17	0.904294	0.00081229	0.0368642	14.6558	0.00490574	0.0843841
chr3	107937240	107937500	ENSG00000114446:t:107937240-107937500	IFT57	0	rs9844339	925	4	0.00815933	7	0.0470538	3	0.0579244	0.788116	-6.73087e-17	0.788116	0.000813347	0.0368642	10.0753	0.00326284	0.0778571
chr9	77683912	77684018	ENSG00000106733:t:77683912-77684018	NMRK1	1	rs3752955	32	3	0.816047	4	0.897137	7	0.963425	0.787594	-1.7828e-17	0.787594	0.000824446	0.0371957	20.4145	0.000198386	0.0373648
chr9	18887829	18888041	ENSG00000178031:s:18887829-18888041	ADAMTSL1	0	rs10963819	22	5	0.976511	7	0.990508	2	0.991014	0.787312	-1.07859e-17	0.787312	0.000830487	0.0373761	10.2476	0.00307121	0.0766348
chr9	18887829	18888041	ENSG00000178031:s:18887829-18888041	ADAMTSL1	0	rs11792586	302	5	0.976511	7	0.990508	2	0.991014	0.787312	-1.07859e-17	0.787312	0.000830487	0.0373761	10.2476	0.00307121	0.0766348
chr9	18887829	18888041	ENSG00000178031:s:18887829-18888041	ADAMTSL1	0	rs12003812	409	5	0.976511	7	0.990508	2	0.991014	0.787312	-1.07859e-17	0.787312	0.000830487	0.0373761	10.2476	0.00307121	0.0766348
chr9	18887829	18888041	ENSG00000178031:s:18887829-18888041	ADAMTSL1	0	rs34099646	223	5	0.976511	7	0.990508	2	0.991014	0.787312	-1.07859e-17	0.787312	0.000830487	0.0373761	10.2476	0.00307121	0.0766348
chr9	18887829	18888041	ENSG00000178031:s:18887829-18888041	ADAMTSL1	0	rs67331436	709	5	0.976511	7	0.990508	2	0.991014	0.787312	-1.07859e-17	0.787312	0.000830487	0.0373761	10.2476	0.00307121	0.0766348
chr7	149572687	149572734	ENSG00000171130:s:149572687-149572734	ATP6V0E2	1	rs6980277	672	3	0.812825	5	0.944246	6	0.988738	0.787248	-1.78828e-17	0.787248	0.000831854	0.0373761	8.15325	0.00673282	0.0893251
chr7	5024347	5024761	ENSG00000196204:t:5024347-5024761	RNF216P1	0	rs6965043	16	5	0.829072	5	0.760071	4	0.66189	-0.787193	-2.4237e-16	-0.787193	0.000833038	0.0373761	4.33106	0.0409914	0.14005
chr7	37488278	37488459	ENSG00000155849:s:37488278-37488459	ELMO1	0	rs2723999	915	3	0.00710517	6	0.0137686	5	0.0224546	0.787007	-4.93841e-17	0.787007	0.000837064	0.0373761	9.25306	0.00439687	0.084003
chr7	37488278	37488459	ENSG00000155849:s:37488278-37488459	ELMO1	0	rs2724001	737	3	0.00710517	6	0.0137686	5	0.0224546	0.787007	-4.93841e-17	0.787007	0.000837064	0.0373761	9.25306	0.00439687	0.084003
chr11	10823208	10823321	ENSG00000110321:t:10823208-10823321	EIF4G2	0	rs200499466	21	2	0.999787	9	0.999854	3	0.999899	0.786942	5.79911e-17	0.786942	0.000838464	0.0373761	4.15564	0.0452584	0.143599
chr11	10823208	10823321	ENSG00000110321:t:10823208-10823321	EIF4G2	0	rs201464167	20	2	0.999787	9	0.999854	3	0.999899	0.786942	5.79911e-17	0.786942	0.000838464	0.0373761	4.15564	0.0452584	0.143599
chr11	10823208	10823321	ENSG00000110321:t:10823208-10823321	EIF4G2	0	rs572070336	23	2	0.999787	9	0.999854	3	0.999899	0.786942	5.79911e-17	0.786942	0.000838464	0.0373761	4.15564	0.0452584	0.143599
chr8	87487049	87487279	ENSG00000176623:s:87487049-87487279	RMDN1	1	rs13042	205	3	0.942807	8	0.669906	3	0.487707	-0.785884	-2.66248e-16	-0.785884	0.000861636	0.0380914	18.5448	0.00029949	0.0467262
chr8	142173432	142173528	ENSG00000105339:t:142173432-142173528	DENND3	2	rs7011412	841	4	0.95545	6	0.898469	4	0.805156	-0.785736	-2.71045e-16	-0.785736	0.000864911	0.0381925	18.8633	0.000278575	0.0443153
chr18	8785934	8786089	ENSG00000168502:s:8785934-8786089	MTCL1	2	rs603764	588	5	0.944955	7	0.861797	2	0.837054	-0.78544	-2.62789e-16	-0.78544	0.000871492	0.0381925	7.0214	0.0108369	0.101767
chr7	65439490	65439834	ENSG00000169919:t:65439490-65439834	GUSB	1	rs781143	27	4	0.273222	3	0.309098	7	0.345371	0.785329	-3.63102e-17	0.785329	0.000873978	0.0381925	2.84252	0.101125	0.204093
chr7	134464164	134464500	ENSG00000122786:s:134464164-134464500	CALD1	1	rs10488460	54	3	0.000161989	8	0.00170568	3	0.00283583	0.785026	-3.35019e-17	0.785026	0.000880791	0.0381925	9.33883	0.0042589	0.0838652
chr7	134464164	134464500	ENSG00000122786:s:134464164-134464500	CALD1	1	rs12673459	113	3	0.000161989	8	0.00170568	3	0.00283583	0.785026	-3.35019e-17	0.785026	0.000880791	0.0381925	9.33883	0.0042589	0.0838652
chr7	134464164	134464500	ENSG00000122786:s:134464164-134464500	CALD1	1	rs7809465	125	3	0.000161989	8	0.00170568	3	0.00283583	0.785026	-3.35019e-17	0.785026	0.000880791	0.0381925	9.33883	0.0042589	0.0838652
chr7	100958774	100959823	ENSG00000128581:t:100958774-100959823	IFT22	1	rs4729685	672	6	0.0589492	6	0.0848847	2	0.109762	0.784916	-3.69263e-17	0.784916	0.000883272	0.0381925	3.19378	0.0806021	0.182355
chr7	100958774	100959823	ENSG00000128581:t:100958774-100959823	IFT22	1	rs4729687	455	6	0.0589492	6	0.0848847	2	0.109762	0.784916	-3.69263e-17	0.784916	0.000883272	0.0381925	3.19378	0.0806021	0.182355
chr16	87782279	87782415	ENSG00000104731:s:87782279-87782415	KLHDC4	0	rs9934565	345	4	0.995547	6	0.916773	4	0.797542	-0.784859	-2.30156e-16	-0.784859	0.000884547	0.0381925	29.3171	3.90965e-05	0.0367603
chr7	50514826	50514995	ENSG00000132436:t:50514826-50514995	FIGNL1	0	rs12154303	39	3	0.917403	6	0.609887	5	0.345346	-0.784857	-2.32691e-16	-0.784857	0.000884599	0.0381925	27.7125	5.06799e-05	0.0367603
chr1	144614840	144614998	ENSG00000225241:t:144614840-144614998	ENSG00000225241	1	rs12086328	340	3	0.0856573	4	0.11373	7	0.282519	0.784847	7.83383e-18	0.784847	0.000884834	0.0381925	3.21622	0.0794674	0.181465
chr1	144614840	144614998	ENSG00000225241:t:144614840-144614998	ENSG00000225241	1	rs1699844	374	3	0.0856573	4	0.11373	7	0.282519	0.784847	7.83383e-18	0.784847	0.000884834	0.0381925	3.21622	0.0794674	0.181465
chr1	144614840	144614998	ENSG00000225241:t:144614840-144614998	ENSG00000225241	1	rs2655789	553	3	0.0856573	4	0.11373	7	0.282519	0.784847	7.83383e-18	0.784847	0.000884834	0.0381925	3.21622	0.0794674	0.181465
chr6	29910534	29910803	ENSG00000206503:s:29910534-29910803	HLA-A	0	rs199474485	18	4	0.958858	7	0.980519	3	0.99208	0.784836	-4.09021e-17	0.784836	0.00088508	0.0381925	7.9218	0.00739665	0.0899124
chr6	88046727	88046884	ENSG00000111850:s:88046727-88046884	SMIM8	0	rs397516	108	4	0.979859	6	0.992171	4	0.994404	0.784611	-3.97733e-17	0.784611	0.000890166	0.0381925	4.30086	0.041691	0.140396
chr1	150202906	150203028	ENSG00000143401:t:150202906-150203028	ANP32E	0	rs1924549	759	8	0.0172078	4	0.0264719	2	0.045173	0.784589	-1.20827e-17	0.784589	0.000890683	0.0381925	5.76727	0.0193639	0.112696
chr1	150202906	150203028	ENSG00000143401:t:150202906-150203028	ANP32E	0	rs6694215	326	8	0.0172078	4	0.0264719	2	0.045173	0.784589	-1.20827e-17	0.784589	0.000890683	0.0381925	5.76727	0.0193639	0.112696
chr1	150202906	150203028	ENSG00000143401:t:150202906-150203028	ANP32E	0	rs7548543	463	8	0.0172078	4	0.0264719	2	0.045173	0.784589	-1.20827e-17	0.784589	0.000890683	0.0381925	5.76727	0.0193639	0.112696
chr14	75519924	75520362	ENSG00000119640:t:75519924-75520362	ACYP1	0	rs175505	107	3	0.928951	9	0.910826	2	0.843415	-0.784505	-2.52469e-16	-0.784505	0.000892576	0.0381925	6.36205	0.0145921	0.104859
chr14	75519924	75520362	ENSG00000119640:t:75519924-75520362	ACYP1	0	rs175508	767	3	0.928951	9	0.910826	2	0.843415	-0.784505	-2.52469e-16	-0.784505	0.000892576	0.0381925	6.36205	0.0145921	0.104859
chr11	102076624	102076817	ENSG00000137693:t:102076624-102076817	YAP1	0	rs12787996	349	7	0.151338	3	0.196965	4	0.187966	0.784413	-7.43895e-17	0.784413	0.000894685	0.0381925	3.09606	0.0857725	0.187992
chr11	102076624	102076817	ENSG00000137693:t:102076624-102076817	YAP1	0	rs12807220	576	7	0.151338	3	0.196965	4	0.187966	0.784413	-7.43895e-17	0.784413	0.000894685	0.0381925	3.09606	0.0857725	0.187992
chr7	6475993	6476164	ENSG00000164535:s:6475993-6476164	DAGLB	1	rs836526	344	5	0.974064	7	0.912727	2	0.912035	-0.784019	-2.60874e-16	-0.784019	0.000903708	0.0381925	5.60847	0.0209361	0.115677
chr7	6475993	6476164	ENSG00000164535:s:6475993-6476164	DAGLB	1	rs836527	926	5	0.974064	7	0.912727	2	0.912035	-0.784019	-2.60874e-16	-0.784019	0.000903708	0.0381925	5.60847	0.0209361	0.115677
chr4	48896023	48896070	ENSG00000145247:s:48896023-48896070	OCIAD2	1	rs2289065	75	6	0.0816136	5	0.0485958	3	0.0198139	-0.784012	-2.45646e-16	-0.784012	0.000903854	0.0381925	14.5817	0.000806481	0.0617262
chr4	48896023	48896070	ENSG00000145247:s:48896023-48896070	OCIAD2	1	rs7685360	492	6	0.0816136	5	0.0485958	3	0.0198139	-0.784012	-2.45646e-16	-0.784012	0.000903854	0.0381925	14.5817	0.000806481	0.0617262
chr17	48447596	48447947	ENSG00000108826:t:48447596-48447947	MRPL27	1	rs11871126	5	4	0.0105311	8	0.00275437	2	0.000729522	-0.78352	-2.45591e-16	-0.78352	0.000915234	0.0385825	3.50483	0.0664325	0.167392
chr2	216235017	216235243	ENSG00000115414:s:216235017-216235243	FN1	0	rs2289200	228	6	0.999746	5	0.99994	3	0.999956	0.783515	-4.95419e-17	0.783515	0.000915353	0.0385866	14.8589	0.000747901	0.0617262
chr12	52306883	52307134	ENSG00000139567:s:52306883-52307134	ACVRL1	0	rs2071218	11	3	0.636826	7	0.759338	4	0.879149	0.783477	-8.2329e-17	0.783477	0.000916223	0.0386164	14.6749	0.000786199	0.0617262
chr12	52306883	52307134	ENSG00000139567:s:52306883-52307134	ACVRL1	0	rs2071219	35	3	0.636826	7	0.759338	4	0.879149	0.783477	-8.2329e-17	0.783477	0.000916223	0.0386164	14.6749	0.000786199	0.0617262
chr1	155103680	155104110	ENSG00000169242:s:155103680-155104110	EFNA1	0	rs6665822	963	4	0.816091	6	0.899818	4	0.980185	0.783429	-4.81632e-17	0.783429	0.000917343	0.0386548	22.7381	0.000123708	0.0370885
chr18	694248	694334	ENSG00000132199:t:694248-694334	ENOSF1	2	rs2612103	323	6	0.816735	5	0.869351	3	0.912881	0.783404	-5.29904e-17	0.783404	0.000917928	0.0386748	14.5817	0.000806481	0.0617262
chr18	694248	694334	ENSG00000132199:t:694248-694334	ENOSF1	2	rs2741187	801	6	0.816735	5	0.869351	3	0.912881	0.783404	-5.29904e-17	0.783404	0.000917928	0.0386748	14.5817	0.000806481	0.0617262
chr16	1859755	1860888	ENSG00000063854:s:1859755-1860888	HAGH	0	rs1625344	415	2	0.0521979	6	0.0414167	6	0.0060068	-0.782917	-2.3346e-16	-0.782917	0.000929326	0.0390654	6.08967	0.0165808	0.107894
chr16	1859755	1860888	ENSG00000063854:s:1859755-1860888	HAGH	0	rs7186249	441	2	0.0521979	6	0.0414167	6	0.0060068	-0.782917	-2.3346e-16	-0.782917	0.000929326	0.0390654	6.08967	0.0165808	0.107894
chr3	56597934	56598184	ENSG00000180376:s:56597934-56598184	CCDC66	0	rs112310084	553	5	0.0147397	5	0.167713	4	0.321785	0.78258	-5.62044e-17	0.78258	0.000937267	0.0392982	18.4507	0.00030602	0.0468442
chr3	56597934	56598184	ENSG00000180376:s:56597934-56598184	CCDC66	0	rs55831745	46	5	0.0147397	5	0.167713	4	0.321785	0.78258	-5.62044e-17	0.78258	0.000937267	0.0392982	18.4507	0.00030602	0.0468442
chr3	56597934	56598184	ENSG00000180376:s:56597934-56598184	CCDC66	0	rs6781056	778	5	0.0147397	5	0.167713	4	0.321785	0.78258	-5.62044e-17	0.78258	0.000937267	0.0392982	18.4507	0.00030602	0.0468442
chr3	56597934	56598184	ENSG00000180376:s:56597934-56598184	CCDC66	0	rs73081810	3	5	0.0147397	5	0.167713	4	0.321785	0.78258	-5.62044e-17	0.78258	0.000937267	0.0392982	18.4507	0.00030602	0.0468442
chr3	56597934	56598184	ENSG00000180376:s:56597934-56598184	CCDC66	0	rs73081811	439	5	0.0147397	5	0.167713	4	0.321785	0.78258	-5.62044e-17	0.78258	0.000937267	0.0392982	18.4507	0.00030602	0.0468442
chr15	41105521	41105615	ENSG00000166140:t:41105521-41105615	ZFYVE19	2	rs7915	964	3	0.822862	8	0.770896	3	0.669868	-0.782426	-2.47527e-16	-0.782426	0.000940927	0.0394055	5.56969	0.0213428	0.116925
chr6	42978372	42978474	ENSG00000112640:t:42978372-42978474	PPP2R5D	0	rs2236356	19	7	0.0168344	4	0.00477481	3	0.00155193	-0.782237	-2.79056e-16	-0.782237	0.000945429	0.0395375	10.5853	0.00273292	0.0744033
chr7	99752885	99753078	ENSG00000146826:t:99752885-99753078	C7orf43	1	rs2272337	42	3	0.00336156	9	0.00724915	2	0.0212347	0.781982	-3.90507e-17	0.781982	0.00095151	0.0395877	9.61029	0.00385473	0.0829739
chr1	144614840	144614998	ENSG00000225241:t:144614840-144614998	ENSG00000225241	1	rs61807945	800	3	0.0856573	6	0.146844	5	0.310298	0.781553	4.46552e-17	0.781553	0.000961848	0.0397228	5.04039	0.0279437	0.126258
chr8	11704561	11704677	ENSG00000164733:t:11704561-11704677	CTSB	0	rs2294138	49	5	0.00414883	6	0.011642	3	0.0362277	0.781251	-5.10503e-17	0.781251	0.000969166	0.0398185	13.2359	0.00118111	0.0689377
chr8	11704561	11704677	ENSG00000164733:t:11704561-11704677	CTSB	0	rs2294139	134	5	0.00414883	6	0.011642	3	0.0362277	0.781251	-5.10503e-17	0.781251	0.000969166	0.0398185	13.2359	0.00118111	0.0689377
chr17	48628069	48628278	ENSG00000006282:t:48628069-48628278	SPATA20	0	rs9913430	401	6	0.99886	6	0.998488	2	0.997972	-0.781236	-2.72845e-16	-0.781236	0.000969521	0.0398231	3.86127	0.0536603	0.150279
chr11	506609	506821	ENSG00000023191:s:506609-506821	RNH1	3	rs577649886	838	3	0.18028	9	0.360082	2	0.546921	0.78122	-1.71039e-17	0.78122	0.00096991	0.0398282	11.9799	0.00172993	0.0729098
chr7	99753294	99753554	ENSG00000146826:s:99753294-99753554	C7orf43	1	rs2272337	43	3	0.00336516	9	0.00713354	2	0.0209642	0.781189	-2.33036e-17	0.781189	0.000970678	0.0398282	7.59225	0.0084804	0.093519
chr14	65494416	65494499	ENSG00000257365:s:65494416-65494499	FNTB	1	rs12435835	581	3	0.0784537	6	0.0383199	5	0.0242462	-0.781144	-2.45448e-16	-0.781144	0.00097176	0.0398282	5.14281	0.0264963	0.124545
chr2	234774083	234776098	ENSG00000224287:t:234774083-234776098	MSL3P1	0	rs2159200	236	2	0.973319	7	0.983838	5	0.989533	0.781134	1.28681e-17	0.781134	0.000972018	0.0398282	4.22961	0.043398	0.141628
chr2	234774083	234776098	ENSG00000224287:t:234774083-234776098	MSL3P1	0	rs2159201	235	2	0.973319	7	0.983838	5	0.989533	0.781134	1.28681e-17	0.781134	0.000972018	0.0398282	4.22961	0.043398	0.141628
chr1	155172877	155172928	ENSG00000169231:t:155172877-155172928	THBS3	0	rs2066981	549	2	0.0072033	6	0.0152298	6	0.0244441	0.780752	-5.62529e-17	0.780752	0.000981355	0.0400087	3.71806	0.0584088	0.15629
chr17	48628069	48628278	ENSG00000006282:t:48628069-48628278	SPATA20	0	rs1132414	23	7	0.998835	5	0.998449	2	0.997972	-0.78054	-2.78919e-16	-0.78054	0.000986578	0.0401457	4.18257	0.0445704	0.142966
chr17	48628069	48628278	ENSG00000006282:t:48628069-48628278	SPATA20	0	rs7214956	823	7	0.998835	5	0.998449	2	0.997972	-0.78054	-2.78919e-16	-0.78054	0.000986578	0.0401457	4.18257	0.0445704	0.142966
chr18	33725911	33726011	ENSG00000134759:s:33725911-33726011	ELP2	0	rs1785927	234	6	0.990052	3	0.975297	5	0.97143	-0.780498	-2.6073e-16	-0.780498	0.000987615	0.0401729	5.74845	0.0195427	0.112925
chr18	33725911	33726011	ENSG00000134759:s:33725911-33726011	ELP2	0	rs1789546	137	6	0.990052	3	0.975297	5	0.97143	-0.780498	-2.6073e-16	-0.780498	0.000987615	0.0401729	5.74845	0.0195427	0.112925
chr18	33725911	33726011	ENSG00000134759:s:33725911-33726011	ELP2	0	rs1789547	306	6	0.990052	3	0.975297	5	0.97143	-0.780498	-2.6073e-16	-0.780498	0.000987615	0.0401729	5.74845	0.0195427	0.112925
chr1	155289402	155289479	ENSG00000160752:s:155289402-155289479	FDPS	0	rs11264361	40	5	0.999517	6	0.98549	3	0.975159	-0.780397	-2.56363e-16	-0.780397	0.0009901	0.040238	21.0885	0.000172258	0.0373648
chr3	158369885	158370039	ENSG00000168827:t:158369885-158370039	GFM1	0	rs1864503	740	2	0.960745	6	0.962771	6	0.983222	0.780193	-2.53852e-17	0.780193	0.000995154	0.0403706	3.7091	0.0587218	0.156682
chr3	158369885	158370039	ENSG00000168827:t:158369885-158370039	GFM1	0	rs2303909	46	2	0.960745	6	0.962771	6	0.983222	0.780193	-2.53852e-17	0.780193	0.000995154	0.0403706	3.7091	0.0587218	0.156682
chr19	1068332	1068743	ENSG00000180448:t:1068332-1068743	HMHA1	4	rs1801284	406	3	0.071584	5	0.0529856	3	0.0114524	-0.847074	5.43837e-17	-0.847074	0.000999247	0.0404779	5.14712	0.036568	0.135036
chr19	1068332	1068743	ENSG00000180448:t:1068332-1068743	HMHA1	4	rs3764653	402	3	0.071584	5	0.0529856	3	0.0114524	-0.847074	5.43837e-17	-0.847074	0.000999247	0.0404779	5.14712	0.036568	0.135036
chr18	47017996	47018210	ENSG00000265681:s:47017996-47018210	RPL17	0	rs4402665	963	3	0.685172	6	0.796408	5	0.885002	0.779834	-5.03796e-17	0.779834	0.0010041	0.0406052	8.66509	0.00549905	0.0860136
chr17	21187984	21188281	ENSG00000034152:s:21187984-21188281	MAP2K3	2	rs17772089	869	5	0.0332347	6	0.0115417	3	0.00250259	-0.779599	-2.81781e-16	-0.779599	0.00100999	0.0406052	5.53126	0.0217549	0.117595
chr17	21187984	21188281	ENSG00000034152:s:21187984-21188281	MAP2K3	2	rs28365971	598	5	0.0332347	6	0.0115417	3	0.00250259	-0.779599	-2.81781e-16	-0.779599	0.00100999	0.0406052	5.53126	0.0217549	0.117595
chr1	169253059	169256646	ENSG00000143156:s:169253059-169256646	NME7	0	rs12092528	925	9	0.0047319	3	0.0031621	2	0.00343511	-0.779559	-2.22704e-16	-0.779559	0.001011	0.0406052	2.23486	0.153288	0.257945
chr1	169253059	169256646	ENSG00000143156:s:169253059-169256646	NME7	0	rs12123168	639	9	0.0047319	3	0.0031621	2	0.00343511	-0.779559	-2.22704e-16	-0.779559	0.001011	0.0406052	2.23486	0.153288	0.257945
chr1	169253059	169256646	ENSG00000143156:s:169253059-169256646	NME7	0	rs6427180	435	9	0.0047319	3	0.0031621	2	0.00343511	-0.779559	-2.22704e-16	-0.779559	0.001011	0.0406052	2.23486	0.153288	0.257945
chr16	90094044	90094404	ENSG00000141013:s:90094044-90094404	GAS8	2	rs12444368	758	5	0.747966	5	0.876488	4	0.935019	0.779405	-6.32091e-17	0.779405	0.00101489	0.0406941	6.58961	0.013144	0.104224
chr16	90094044	90094404	ENSG00000141013:s:90094044-90094404	GAS8	2	rs12448105	823	5	0.747966	5	0.876488	4	0.935019	0.779405	-6.32091e-17	0.779405	0.00101489	0.0406941	6.58961	0.013144	0.104224
chr16	90094044	90094404	ENSG00000141013:s:90094044-90094404	GAS8	2	rs3743829	435	5	0.747966	5	0.876488	4	0.935019	0.779405	-6.32091e-17	0.779405	0.00101489	0.0406941	6.58961	0.013144	0.104224
chr16	90094044	90094404	ENSG00000141013:s:90094044-90094404	GAS8	2	rs4530137	97	5	0.747966	5	0.876488	4	0.935019	0.779405	-6.32091e-17	0.779405	0.00101489	0.0406941	6.58961	0.013144	0.104224
chr16	90094044	90094404	ENSG00000141013:s:90094044-90094404	GAS8	2	rs868371	272	5	0.747966	5	0.876488	4	0.935019	0.779405	-6.32091e-17	0.779405	0.00101489	0.0406941	6.58961	0.013144	0.104224
chr5	130498265	130498369	ENSG00000169567:t:130498265-130498369	HINT1	1	rs2278058	305	8	0.950546	4	0.977495	2	0.999784	0.779193	-2.97676e-17	0.779193	0.00102023	0.0408162	10.0622	0.00327795	0.0778849
chr4	15646116	15646331	ENSG00000118564:t:15646116-15646331	FBXL5	1	rs12642407	318	8	0.00924109	4	0.0306992	2	0.0406239	0.779096	-3.04494e-17	0.779096	0.0010227	0.0408727	3.88131	0.0530329	0.149394
chr4	15646116	15646331	ENSG00000118564:t:15646116-15646331	FBXL5	1	rs13150957	415	8	0.00924109	4	0.0306992	2	0.0406239	0.779096	-3.04494e-17	0.779096	0.0010227	0.0408727	3.88131	0.0530329	0.149394
chr4	15646116	15646331	ENSG00000118564:t:15646116-15646331	FBXL5	1	rs28644177	883	8	0.00924109	4	0.0306992	2	0.0406239	0.779096	-3.04494e-17	0.779096	0.0010227	0.0408727	3.88131	0.0530329	0.149394
chr4	15646116	15646331	ENSG00000118564:t:15646116-15646331	FBXL5	1	rs4484296	497	8	0.00924109	4	0.0306992	2	0.0406239	0.779096	-3.04494e-17	0.779096	0.0010227	0.0408727	3.88131	0.0530329	0.149394
chr4	15646116	15646331	ENSG00000118564:t:15646116-15646331	FBXL5	1	rs4549375	562	8	0.00924109	4	0.0306992	2	0.0406239	0.779096	-3.04494e-17	0.779096	0.0010227	0.0408727	3.88131	0.0530329	0.149394
chr18	8812843	8813231	ENSG00000168502:t:8812843-8813231	MTCL1	0	rs617159	404	3	0.502472	6	0.699393	5	0.862167	0.77897	-3.15505e-17	0.77897	0.0010259	0.0409704	7.07577	0.0105817	0.100392
chr2	69736363	69736625	ENSG00000115977:s:69736363-69736625	AAK1	0	rs111726789	591	2	0.992768	7	0.994508	5	0.995113	0.77825	-3.16532e-17	0.77825	0.00104434	0.041533	3.64759	0.0609266	0.159544
chr2	69736363	69736625	ENSG00000115977:s:69736363-69736625	AAK1	0	rs60724200	482	2	0.992768	7	0.994508	5	0.995113	0.77825	-3.16532e-17	0.77825	0.00104434	0.041533	3.64759	0.0609266	0.159544
chr4	126369616	126373965	ENSG00000196159:s:126369616-126373965	FAT4	0	rs4834042	934	3	0.991014	9	0.987555	2	0.983169	-0.777988	-3.04025e-16	-0.777988	0.00105113	0.0415991	4.31243	0.0414213	0.140107
chr19	39973775	39974185	ENSG00000105197:t:39973775-39974185	TIMM50	0	rs11882744	579	5	0.961089	7	0.973037	2	0.987622	0.777632	-4.05482e-17	0.777632	0.00106041	0.0417627	6.30055	0.0150153	0.10573
chr19	39973775	39974185	ENSG00000105197:t:39973775-39974185	TIMM50	0	rs62120691	837	5	0.961089	7	0.973037	2	0.987622	0.777632	-4.05482e-17	0.777632	0.00106041	0.0417627	6.30055	0.0150153	0.10573
chr12	13154764	13155768	ENSG00000183935:t:13154764-13155768	HTR7P1	0	rs3825272	575	5	0.0300765	7	0.0192183	2	0.0147506	-0.777175	-2.22864e-16	-0.777175	0.00107239	0.0419228	4.27461	0.0423105	0.140574
chr17	15905229	15905339	ENSG00000011295:t:15905229-15905339	TTC19	0	rs758853	172	5	0.811641	5	0.880344	4	0.927953	0.77706	-5.69267e-17	0.77706	0.00107542	0.0419633	13.1356	0.0012165	0.0696135
chr8	681140	681239	ENSG00000104714:s:681140-681239	ERICH1	0	rs11781283	66	3	0.995627	9	0.99291	2	0.986529	-0.777044	-2.69521e-16	-0.777044	0.00107585	0.0419633	13.6999	0.00103241	0.0665962
chr3	158366830	158366946	ENSG00000168827:s:158366830-158366946	GFM1	0	rs12639052	730	2	0.0490366	5	0.0368981	7	0.026982	-0.776945	-2.72587e-16	-0.776945	0.00107848	0.0420031	2.50081	0.12728	0.232404
chr6	149944239	149944419	ENSG00000186625:s:149944239-149944419	KATNA1	0	rs10782312	434	4	0.97493	6	0.989461	4	0.993656	0.776666	4.22925e-18	0.776666	0.00108589	0.0421153	8.5884	0.00566572	0.0871969
chr3	157177884	157178144	ENSG00000197415:s:157177884-157178144	VEPH1	1	rs11923106	511	2	0.31217	10	0.437641	2	0.572241	0.776361	-9.00438e-17	0.776361	0.00109403	0.0422386	2.7916	0.104588	0.20687
chr11	89943704	89943933	ENSG00000110172:s:89943704-89943933	CHORDC1	0	rs1943381	8	4	0.111733	5	0.0765467	5	0.0591698	-0.776294	-2.28929e-16	-0.776294	0.00109582	0.0422657	7.97359	0.00724163	0.0899124
chr4	15646116	15646331	ENSG00000118564:t:15646116-15646331	FBXL5	1	rs4554069	914	8	0.00924109	2	0.027856	4	0.0370831	0.77628	-6.18821e-18	0.77628	0.00109621	0.0422657	3.71301	0.0585848	0.156425
chr12	54576176	54576543	ENSG00000123415:s:54576176-54576543	SMUG1	0	rs2233921	154	8	0.00625998	2	0.00317601	4	0.00238139	-0.776261	-2.45383e-16	-0.776261	0.00109671	0.0422657	2.27895	0.14857	0.253704
chr19	19313600	19313690	ENSG00000184162:s:19313600-19313690	NR2C2AP	0	rs8100140	926	4	0.882591	6	0.772328	4	0.709669	-0.776167	-2.75551e-16	-0.776167	0.00109923	0.0422657	12.632	0.00141431	0.0715855
chr2	61389977	61390090	ENSG00000237651:t:61389977-61390090	C2orf74	0	rs1729674	7	4	0.986434	8	0.994467	2	0.998461	0.77581	2.43283e-17	0.77581	0.00110886	0.0422811	10.7109	0.00261853	0.0741358
chr2	61389977	61390090	ENSG00000237651:t:61389977-61390090	C2orf74	0	rs2420811	528	4	0.986434	8	0.994467	2	0.998461	0.77581	2.43283e-17	0.77581	0.00110886	0.0422811	10.7109	0.00261853	0.0741358
chr2	61389977	61390090	ENSG00000237651:t:61389977-61390090	C2orf74	0	rs3889717	814	4	0.986434	8	0.994467	2	0.998461	0.77581	2.43283e-17	0.77581	0.00110886	0.0422811	10.7109	0.00261853	0.0741358
chr2	61389977	61390090	ENSG00000237651:t:61389977-61390090	C2orf74	0	rs3889718	768	4	0.986434	8	0.994467	2	0.998461	0.77581	2.43283e-17	0.77581	0.00110886	0.0422811	10.7109	0.00261853	0.0741358
chr9	124043748	124043840	ENSG00000148180:s:124043748-124043840	GSN	4	rs10985200	27	3	0.848682	8	0.812085	3	0.742828	-0.775797	-2.02487e-16	-0.775797	0.00110922	0.0422817	7.19959	0.0100265	0.0986
chr5	139936732	139936917	ENSG00000213523:s:139936732-139936917	SRA1	0	rs250426	28	4	0.989101	2	0.981524	8	0.969481	-0.775623	-2.59608e-16	-0.775623	0.00111394	0.0422817	3.92532	0.0516851	0.148145
chr18	47017902	47017956	ENSG00000215472:s:47017902-47017956	RPL17-C18orf32	0	rs1943676	5	5	0.994403	5	0.957291	4	0.919407	-0.775531	-2.36289e-16	-0.775531	0.00111642	0.0422817	14.3747	0.00085377	0.0635471
chr18	47017902	47017956	ENSG00000265681:s:47017902-47017956	RPL17	0	rs1943676	5	5	0.993974	5	0.956855	4	0.921262	-0.775531	-2.36289e-16	-0.775531	0.00111642	0.0422817	14.3747	0.00085377	0.0635471
chr14	59951161	59951311	ENSG00000050130:s:59951161-59951311	JKAMP	5	rs10140007	33	6	0.0649862	6	0.050302	2	0.0221844	-0.775433	-2.56018e-16	-0.775433	0.0011191	0.0422817	6.16451	0.016004	0.107596
chr14	59951161	59951311	ENSG00000050130:s:59951161-59951311	JKAMP	5	rs10149486	61	6	0.0649862	6	0.050302	2	0.0221844	-0.775433	-2.56018e-16	-0.775433	0.0011191	0.0422817	6.16451	0.016004	0.107596
chr14	59951161	59951311	ENSG00000050130:s:59951161-59951311	JKAMP	5	rs1253105	201	6	0.0649862	6	0.050302	2	0.0221844	-0.775433	-2.56018e-16	-0.775433	0.0011191	0.0422817	6.16451	0.016004	0.107596
chr14	59951161	59951311	ENSG00000050130:s:59951161-59951311	JKAMP	5	rs1253109	20	6	0.0649862	6	0.050302	2	0.0221844	-0.775433	-2.56018e-16	-0.775433	0.0011191	0.0422817	6.16451	0.016004	0.107596
chr14	59951161	59951311	ENSG00000050130:s:59951161-59951311	JKAMP	5	rs8005861	181	6	0.0649862	6	0.050302	2	0.0221844	-0.775433	-2.56018e-16	-0.775433	0.0011191	0.0422817	6.16451	0.016004	0.107596
chr5	31521230	31521322	ENSG00000113360:s:31521230-31521322	DROSHA	0	rs9292433	890	4	0.317033	8	0.501222	2	0.599692	0.775348	-3.4251e-17	0.775348	0.00112143	0.0422817	13.2563	0.00117404	0.06875
chr5	31521230	31521322	ENSG00000113360:s:31521230-31521322	DROSHA	0	rs55656741	14	3	0.598766	7	0.487551	4	0.317033	-0.775129	-2.21761e-16	-0.775129	0.00112743	0.0422817	20.8341	0.000181611	0.0373648
chr5	31521230	31521322	ENSG00000113360:s:31521230-31521322	DROSHA	0	rs55865481	557	3	0.598766	7	0.487551	4	0.317033	-0.775129	-2.21761e-16	-0.775129	0.00112743	0.0422817	20.8341	0.000181611	0.0373648
chr5	31521230	31521322	ENSG00000113360:s:31521230-31521322	DROSHA	0	rs56339006	865	3	0.598766	7	0.487551	4	0.317033	-0.775129	-2.21761e-16	-0.775129	0.00112743	0.0422817	20.8341	0.000181611	0.0373648
chr12	6878769	6878840	ENSG00000159335:s:6878769-6878840	PTMS	0	rs12313899	982	6	0.0344899	4	0.0476734	4	0.0926666	0.774952	-1.62637e-17	0.774952	0.00113228	0.0422817	2.82541	0.102274	0.205148
chr12	6878769	6878840	ENSG00000159335:s:6878769-6878840	PTMS	0	rs4764621	192	6	0.0344899	4	0.0476734	4	0.0926666	0.774952	-1.62637e-17	0.774952	0.00113228	0.0422817	2.82541	0.102274	0.205148
chr1	1693104	1693474	ENSG00000008130:s:1693104-1693474	NADK	0	rs1107910	783	7	0.00217209	5	0.00167197	2	0.00152473	-0.774764	-2.53335e-16	-0.774764	0.00113749	0.0422817	4.20068	0.0441146	0.142501
chr11	89944383	89944503	ENSG00000110172:s:89944383-89944503	CHORDC1	2	rs10830443	998	5	0.00168476	4	0.00169722	5	0.000787458	-0.774724	-2.12894e-16	-0.774724	0.00113856	0.0422817	7.82185	0.00770708	0.0907479
chr11	62430287	62430631	ENSG00000162194:t:62430287-62430631	LBHD1	0	rs597259	27	3	0.974527	5	0.978244	6	0.98891	0.774558	-2.49965e-18	0.774558	0.00114319	0.0422817	6.28105	0.0151524	0.105964
chr10	104486744	104486914	ENSG00000156398:s:104486744-104486914	SFXN2	0	rs7917772	11	2	0.0753534	8	0.0341024	4	0.00751675	-0.774488	-1.81147e-16	-0.774488	0.00114513	0.0422817	2.72693	0.109191	0.212479
chr5	54993787	54993822	ENSG00000177058:t:54993787-54993822	SLC38A9	3	rs12655532	318	10	0.289809	2	0.183639	2	0.0809055	-0.774341	-2.52766e-16	-0.774341	0.00114921	0.0422817	9.38492	0.00418687	0.0835317
chr14	71434915	71434960	ENSG00000100731:t:71434915-71434960	PCNX	0	rs2810101	779	5	0.993836	5	0.994444	4	0.996403	0.774065	-2.36738e-17	0.774065	0.00115692	0.0422817	5.10271	0.0270521	0.124937
chr4	57273816	57273882	ENSG00000128059:t:57273816-57273882	PPAT	0	rs13135046	352	4	0.985605	7	0.992601	3	0.994722	0.774058	-4.45285e-17	0.774058	0.00115712	0.0422817	3.13546	0.0836421	0.185777
chr16	90056740	90057411	ENSG00000223959:t:90056740-90057411	AFG3L1P	2	rs4785762	361	2	0.771589	8	0.901039	4	0.953243	0.773975	-8.13654e-17	0.773975	0.00115943	0.0422817	5.97166	0.0175408	0.108219
chr7	35734411	35734745	ENSG00000122557:s:35734411-35734745	HERPUD2	0	rs10229772	916	8	0.242252	3	0.498101	2	0.498214	0.795042	4.62016e-17	0.795042	0.00116063	0.0422817	9.24642	0.00532503	0.0847097
chr7	35734411	35734745	ENSG00000122557:s:35734411-35734745	HERPUD2	0	rs62454607	6	8	0.242252	3	0.498101	2	0.498214	0.795042	4.62016e-17	0.795042	0.00116063	0.0422817	9.24642	0.00532503	0.0847097
chr7	35734411	35734745	ENSG00000122557:s:35734411-35734745	HERPUD2	0	rs78381277	118	8	0.242252	3	0.498101	2	0.498214	0.795042	4.62016e-17	0.795042	0.00116063	0.0422817	9.24642	0.00532503	0.0847097
chr13	97927886	97928663	ENSG00000139793:t:97927886-97928663	MBNL2	0	rs9516886	949	3	0.00201491	8	0.00173824	3	0.00132838	-0.77386	-2.28659e-16	-0.77386	0.00116268	0.0422817	11.7315	0.00187165	0.0740253
chr19	17534307	17534426	ENSG00000141971:t:17534307-17534426	MVB12A	0	rs2303680	79	4	0.0135632	5	0.00518362	5	0.00158509	-0.773857	-2.41829e-16	-0.773857	0.00116277	0.0422817	4.8666	0.0306194	0.130141
chr1	89427742	89427828	ENSG00000137944:t:89427742-89427828	CCBL2	0	rs10922530	576	7	0.981747	4	0.993984	3	0.997327	0.773565	-1.41053e-17	0.773565	0.00117097	0.0422817	2.6931	0.111694	0.215344
chr5	34686967	34687060	ENSG00000039560:t:34686967-34687060	RAI14	0	rs10072560	5	2	0.617217	7	0.727961	5	0.74965	0.773508	-5.34265e-17	0.773508	0.00117261	0.0422817	4.86103	0.0307099	0.130141
chr8	124153001	124153141	ENSG00000156787:s:124153001-124153141	TBC1D31	0	rs6470144	896	4	0.954392	7	0.592456	2	0.430488	-0.793982	7.23345e-17	-0.793982	0.00119144	0.0424254	6.64783	0.0145756	0.104859
chr19	48259013	48259079	ENSG00000105373:s:48259013-48259079	GLTSCR2	0	rs2241383	699	3	0.99913	7	0.999337	4	0.999629	0.772762	-7.28094e-17	0.772762	0.00119386	0.0424439	7.7229	0.00802968	0.092449
chr12	95365108	95365396	ENSG00000184752:t:95365108-95365396	NDUFA12	2	rs10859819	190	6	0.968245	6	0.933576	2	0.933258	-0.772639	-2.46905e-16	-0.772639	0.00119739	0.0424439	10.7134	0.0026163	0.0741358
chr12	95365108	95365396	ENSG00000184752:t:95365108-95365396	NDUFA12	2	rs9739426	583	6	0.968245	6	0.933576	2	0.933258	-0.772639	-2.46905e-16	-0.772639	0.00119739	0.0424439	10.7134	0.0026163	0.0741358
chr12	95365108	95365396	ENSG00000184752:t:95365108-95365396	NDUFA12	2	rs9739952	410	6	0.968245	6	0.933576	2	0.933258	-0.772639	-2.46905e-16	-0.772639	0.00119739	0.0424439	10.7134	0.0026163	0.0741358
chr10	90773100	90773124	ENSG00000026103:t:90773100-90773124	FAS	0	rs1571019	203	5	0.00529042	7	0.0128739	2	0.0204018	0.772578	-1.9845e-17	0.772578	0.00119918	0.0424439	8.46105	0.00595586	0.088298
chr10	90773100	90773124	ENSG00000026103:t:90773100-90773124	FAS	0	rs3752985	266	5	0.00529042	7	0.0128739	2	0.0204018	0.772578	-1.9845e-17	0.772578	0.00119918	0.0424439	8.46105	0.00595586	0.088298
chr10	90773100	90773124	ENSG00000026103:t:90773100-90773124	FAS	0	rs3752986	319	5	0.00529042	7	0.0128739	2	0.0204018	0.772578	-1.9845e-17	0.772578	0.00119918	0.0424439	8.46105	0.00595586	0.088298
chr7	30518222	30518400	ENSG00000106100:s:30518222-30518400	NOD1	3	rs2256023	613	4	0.308719	7	0.697952	3	0.859866	0.772543	-3.42717e-17	0.772543	0.00120018	0.0424439	9.1976	0.0044889	0.084003
chr8	101252787	101252999	ENSG00000104450:s:101252787-101252999	SPAG1	0	rs1692006	537	2	0.991159	5	0.989016	7	0.967964	-0.772198	-2.40721e-16	-0.772198	0.00121016	0.0424439	11.4573	0.00204424	0.0741358
chr8	101252787	101252999	ENSG00000104450:s:101252787-101252999	SPAG1	0	rs6511	319	2	0.991159	5	0.989016	7	0.967964	-0.772198	-2.40721e-16	-0.772198	0.00121016	0.0424439	11.4573	0.00204424	0.0741358
chr5	422492	422973	ENSG00000063438:t:422492-422973	AHRR	0	rs11744075	43	7	0.983994	3	0.989794	3	0.991209	0.793327	1.20702e-17	0.793327	0.00121078	0.0424439	9.6126	0.00469042	0.084003
chr5	422492	422973	ENSG00000063438:t:422492-422973	AHRR	0	rs11746862	553	7	0.983994	3	0.989794	3	0.991209	0.793327	1.20702e-17	0.793327	0.00121078	0.0424439	9.6126	0.00469042	0.084003
chr5	34656342	34656801	ENSG00000039560:s:34656342-34656801	RAI14	2	rs10072560	417	2	0.687087	7	0.762559	5	0.81661	0.771949	-3.77701e-17	0.771949	0.00121739	0.0424439	3.35916	0.0726669	0.174319
chr15	43738585	43738788	ENSG00000067369:t:43738585-43738788	TP53BP1	1	rs2467739	843	7	0.980193	5	0.990767	2	0.993082	0.771842	-3.7996e-17	0.771842	0.00122053	0.0424439	3.59722	0.0628055	0.161781
chr15	43738585	43738788	ENSG00000067369:t:43738585-43738788	TP53BP1	1	rs690316	908	7	0.980193	5	0.990767	2	0.993082	0.771842	-3.7996e-17	0.771842	0.00122053	0.0424439	3.59722	0.0628055	0.161781
chr11	47349693	47350255	ENSG00000110514:t:47349693-47350255	MADD	0	rs10838693	860	6	0.0954848	5	0.106587	3	0.133792	0.771542	-1.73147e-17	0.771542	0.00122933	0.0424439	2.73135	0.108869	0.21197
chr11	47349693	47350255	ENSG00000110514:t:47349693-47350255	MADD	0	rs3781622	35	6	0.0954848	5	0.106587	3	0.133792	0.771542	-1.73147e-17	0.771542	0.00122933	0.0424439	2.73135	0.108869	0.21197
chr19	1011366	1011498	ENSG00000182087:s:1011366-1011498	TMEM259	0	rs2240159	203	3	0.98504	5	0.974098	6	0.961509	-0.771374	-2.74206e-16	-0.771374	0.00123426	0.0424439	9.14782	0.00457344	0.084003
chr3	188123900	188124101	ENSG00000145012:t:188123900-188124101	LPP	5	rs2049218	922	6	0.584244	6	0.132693	2	0.123128	-0.771334	-2.55336e-16	-0.771334	0.00123543	0.0424439	10.6459	0.00267704	0.0741358
chr19	52785364	52785827	ENSG00000196214:t:52785364-52785827	ZNF766	0	rs2560904	581	5	0.977183	6	0.938408	3	0.92787	-0.771153	-2.55877e-16	-0.771153	0.0012408	0.0424439	8.2817	0.00639483	0.088546
chr21	34619023	34619195	ENSG00000159110:t:34619023-34619195	IFNAR2	0	rs13050728	809	2	0.00286257	5	0.00266063	7	0.0017678	-0.77105	-2.36945e-16	-0.77105	0.00124385	0.0424439	4.92133	0.0297453	0.129345
chr21	34619023	34619195	ENSG00000159110:t:34619023-34619195	IFNAR2	0	rs2073361	422	2	0.00286257	5	0.00266063	7	0.0017678	-0.77105	-2.36945e-16	-0.77105	0.00124385	0.0424439	4.92133	0.0297453	0.129345
chr21	34619023	34619195	ENSG00000159110:t:34619023-34619195	IFNAR2	0	rs2236756	456	2	0.00286257	5	0.00266063	7	0.0017678	-0.77105	-2.36945e-16	-0.77105	0.00124385	0.0424439	4.92133	0.0297453	0.129345
chr21	34619023	34619195	ENSG00000159110:t:34619023-34619195	IFNAR2	0	rs2252639	350	2	0.00286257	5	0.00266063	7	0.0017678	-0.77105	-2.36945e-16	-0.77105	0.00124385	0.0424439	4.92133	0.0297453	0.129345
chr21	34619023	34619195	ENSG00000159110:t:34619023-34619195	IFNAR2	0	rs2252650	571	2	0.00286257	5	0.00266063	7	0.0017678	-0.77105	-2.36945e-16	-0.77105	0.00124385	0.0424439	4.92133	0.0297453	0.129345
chr21	34619023	34619195	ENSG00000159110:t:34619023-34619195	IFNAR2	0	rs2284549	664	2	0.00286257	5	0.00266063	7	0.0017678	-0.77105	-2.36945e-16	-0.77105	0.00124385	0.0424439	4.92133	0.0297453	0.129345
chr21	34619023	34619195	ENSG00000159110:t:34619023-34619195	IFNAR2	0	rs2284551	710	2	0.00286257	5	0.00266063	7	0.0017678	-0.77105	-2.36945e-16	-0.77105	0.00124385	0.0424439	4.92133	0.0297453	0.129345
chr21	34619023	34619195	ENSG00000159110:t:34619023-34619195	IFNAR2	0	rs2834157	526	2	0.00286257	5	0.00266063	7	0.0017678	-0.77105	-2.36945e-16	-0.77105	0.00124385	0.0424439	4.92133	0.0297453	0.129345
chr21	34619023	34619195	ENSG00000159110:t:34619023-34619195	IFNAR2	0	rs2834158	166	2	0.00286257	5	0.00266063	7	0.0017678	-0.77105	-2.36945e-16	-0.77105	0.00124385	0.0424439	4.92133	0.0297453	0.129345
chr6	10723148	10723474	ENSG00000111843:s:10723148-10723474	TMEM14C	1	rs2275493	275	5	0.954783	6	0.934693	3	0.924145	-0.770638	-2.86286e-16	-0.770638	0.00125612	0.0424439	5.18591	0.0259138	0.123914
chr6	10723148	10723474	ENSG00000111843:s:10723148-10723474	TMEM14C	1	rs4712869	433	5	0.954783	6	0.934693	3	0.924145	-0.770638	-2.86286e-16	-0.770638	0.00125612	0.0424439	5.18591	0.0259138	0.123914
chr19	10668445	10668571	ENSG00000129347:s:10668445-10668571	KRI1	0	rs3745256	25	7	0.784332	4	0.889038	3	0.94735	0.770631	2.34248e-17	0.770631	0.00125632	0.0424439	14.0315	0.000939617	0.0657885
chr19	10668445	10668571	ENSG00000129347:s:10668445-10668571	KRI1	0	rs62128800	608	7	0.784332	4	0.889038	3	0.94735	0.770631	2.34248e-17	0.770631	0.00125632	0.0424439	14.0315	0.000939617	0.0657885
chr18	56620750	56621031	ENSG00000074657:t:56620750-56621031	ZNF532	0	rs4496254	885	9	0.996026	3	0.997394	2	0.997703	0.770467	1.42598e-18	0.770467	0.00126123	0.0424439	3.17604	0.0815129	0.18324
chr10	97664413	97664695	ENSG00000226688:t:97664413-97664695	ENTPD1-AS1	2	rs10882685	2	6	0.61169	6	0.369122	2	0.29897	-0.770384	-2.61874e-16	-0.770384	0.00126373	0.0424439	8.9709	0.00488956	0.0843841
chr18	691068	691106	ENSG00000132199:s:691068-691106	ENOSF1	0	rs2612087	105	3	0.995934	4	0.996542	7	0.997243	0.770292	-4.87269e-18	0.770292	0.0012665	0.0424439	2.89864	0.0974646	0.201403
chr9	110081033	110081160	ENSG00000119318:s:110081033-110081160	RAD23B	0	rs1323808	440	2	0.998987	7	0.999458	5	0.999552	0.770228	8.08438e-18	0.770228	0.00126843	0.0424439	5.6357	0.0206562	0.114626
chr9	110081033	110081160	ENSG00000119318:s:110081033-110081160	RAD23B	0	rs1805335	142	2	0.998987	7	0.999458	5	0.999552	0.770228	8.08438e-18	0.770228	0.00126843	0.0424439	5.6357	0.0206562	0.114626
chr17	78075355	78075424	ENSG00000171298:s:78075355-78075424	GAA	0	rs12452263	956	5	0.679473	7	0.597313	2	0.411763	-0.770189	-1.56239e-16	-0.770189	0.00126961	0.0424439	6.07935	0.0166622	0.107894
chr17	78075355	78075424	ENSG00000171298:s:78075355-78075424	GAA	0	rs34746710	870	5	0.679473	7	0.597313	2	0.411763	-0.770189	-1.56239e-16	-0.770189	0.00126961	0.0424439	6.07935	0.0166622	0.107894
chr17	78075355	78075424	ENSG00000171298:s:78075355-78075424	GAA	0	rs8077055	502	5	0.679473	7	0.597313	2	0.411763	-0.770189	-1.56239e-16	-0.770189	0.00126961	0.0424439	6.07935	0.0166622	0.107894
chr17	78075355	78075424	ENSG00000171298:s:78075355-78075424	GAA	0	rs8077056	503	5	0.679473	7	0.597313	2	0.411763	-0.770189	-1.56239e-16	-0.770189	0.00126961	0.0424439	6.07935	0.0166622	0.107894
chr12	113403549	113403834	ENSG00000111331:t:113403549-113403834	OAS3	0	rs2240187	446	5	0.915918	7	0.979041	2	0.995657	0.77009	-1.39043e-17	0.77009	0.00127261	0.0424439	19.3815	0.000248126	0.0410826
chr12	113403549	113403834	ENSG00000111331:t:113403549-113403834	OAS3	0	rs2240188	135	5	0.915918	7	0.979041	2	0.995657	0.77009	-1.39043e-17	0.77009	0.00127261	0.0424439	19.3815	0.000248126	0.0410826
chr3	195390957	195391159	ENSG00000242086:t:195390957-195391159	LINC00969	2	rs3103567	543	2	0.781288	7	0.334004	5	0.0119848	-0.770044	-2.61821e-16	-0.770044	0.00127398	0.0424439	19.3815	0.000248126	0.0410826
chr3	195390957	195391159	ENSG00000242086:t:195390957-195391159	LINC00969	2	rs9838533	836	2	0.781288	7	0.334004	5	0.0119848	-0.770044	-2.61821e-16	-0.770044	0.00127398	0.0424439	19.3815	0.000248126	0.0410826
chr11	72316182	72316270	ENSG00000186642:t:72316182-72316270	PDE2A	0	rs341087	214	3	0.00607104	6	0.0252213	2	0.0385197	0.838058	4.86872e-17	0.838058	0.00127548	0.0424439	9.17343	0.00850051	0.0936753
chr17	48151280	48151368	ENSG00000005884:t:48151280-48151368	ITGA3	0	rs2301628	119	6	0.0518448	5	0.0365352	3	0.0262532	-0.769863	-2.48355e-16	-0.769863	0.00127947	0.0424439	8.19107	0.00663115	0.0891475
chr1	82415873	82416166	ENSG00000117114:t:82415873-82416166	ADGRL2	0	rs1388745	980	7	0.991699	5	0.997824	2	0.998168	0.769704	-2.31166e-17	0.769704	0.00128429	0.0424439	2.22722	0.154122	0.258505
chr19	55854110	55854219	ENSG00000133247:t:55854110-55854219	SUV420H2	0	rs62127764	701	3	0.413718	4	0.325298	3	0.194279	-0.863426	2.51291e-16	-0.863426	0.0012866	0.0424439	3.58017	0.0849345	0.186842
chr20	33969721	33969828	ENSG00000101019:t:33969721-33969828	UQCC1	0	rs1406947	298	3	0.0393692	5	0.0532871	6	0.0764114	0.769616	-2.92317e-17	0.769616	0.00128697	0.0424439	4.91996	0.0297667	0.129375
chr20	33969721	33969828	ENSG00000101019:t:33969721-33969828	UQCC1	0	rs4911494	73	3	0.0393692	5	0.0532871	6	0.0764114	0.769616	-2.92317e-17	0.769616	0.00128697	0.0424439	4.91996	0.0297667	0.129375
chr20	33969721	33969828	ENSG00000101019:t:33969721-33969828	UQCC1	0	rs6088812	83	3	0.0393692	5	0.0532871	6	0.0764114	0.769616	-2.92317e-17	0.769616	0.00128697	0.0424439	4.91996	0.0297667	0.129375
chr20	33969721	33969828	ENSG00000101019:t:33969721-33969828	UQCC1	0	rs6088816	540	3	0.0393692	5	0.0532871	6	0.0764114	0.769616	-2.92317e-17	0.769616	0.00128697	0.0424439	4.91996	0.0297667	0.129375
chr20	33969721	33969828	ENSG00000101019:t:33969721-33969828	UQCC1	0	rs6141548	756	3	0.0393692	5	0.0532871	6	0.0764114	0.769616	-2.92317e-17	0.769616	0.00128697	0.0424439	4.91996	0.0297667	0.129375
chr20	33969721	33969828	ENSG00000101019:t:33969721-33969828	UQCC1	0	rs6141549	29	3	0.0393692	5	0.0532871	6	0.0764114	0.769616	-2.92317e-17	0.769616	0.00128697	0.0424439	4.91996	0.0297667	0.129375
chr20	33969721	33969828	ENSG00000101019:t:33969721-33969828	UQCC1	0	rs6142370	702	3	0.0393692	5	0.0532871	6	0.0764114	0.769616	-2.92317e-17	0.769616	0.00128697	0.0424439	4.91996	0.0297667	0.129375
chr5	32379221	32379316	ENSG00000056097:t:32379221-32379316	ZFR	1	rs2161604	531	7	0.937794	4	0.905618	3	0.880241	-0.769208	-2.88532e-16	-0.769208	0.00129946	0.0424903	8.25223	0.00647056	0.0886634
chr5	32379221	32379316	ENSG00000056097:t:32379221-32379316	ZFR	1	rs7718350	251	7	0.937794	4	0.905618	3	0.880241	-0.769208	-2.88532e-16	-0.769208	0.00129946	0.0424903	8.25223	0.00647056	0.0886634
chr5	32379221	32379316	ENSG00000056097:t:32379221-32379316	ZFR	1	rs7718355	256	7	0.937794	4	0.905618	3	0.880241	-0.769208	-2.88532e-16	-0.769208	0.00129946	0.0424903	8.25223	0.00647056	0.0886634
chr18	12984039	12984189	ENSG00000085415:s:12984039-12984189	SEH1L	0	rs8566	361	7	0.988075	4	0.997291	3	0.997305	0.769092	-2.07625e-17	0.769092	0.00130305	0.0424903	5.36912	0.0236007	0.121431
chr19	52877552	52877680	ENSG00000221923:s:52877552-52877680	ZNF880	2	rs10445583	59	4	0.232943	6	0.672907	3	0.836187	0.790278	1.32254e-17	0.790278	0.00130409	0.0424903	19.2675	0.0003713	0.0476523
chr19	52877552	52877680	ENSG00000221923:s:52877552-52877680	ZNF880	2	rs10445584	131	4	0.232943	6	0.672907	3	0.836187	0.790278	1.32254e-17	0.790278	0.00130409	0.0424903	19.2675	0.0003713	0.0476523
chr19	52877552	52877680	ENSG00000221923:s:52877552-52877680	ZNF880	2	rs10445585	150	4	0.232943	6	0.672907	3	0.836187	0.790278	1.32254e-17	0.790278	0.00130409	0.0424903	19.2675	0.0003713	0.0476523
chr19	52877552	52877680	ENSG00000221923:s:52877552-52877680	ZNF880	2	rs10445586	449	4	0.232943	6	0.672907	3	0.836187	0.790278	1.32254e-17	0.790278	0.00130409	0.0424903	19.2675	0.0003713	0.0476523
chr19	52877552	52877680	ENSG00000221923:s:52877552-52877680	ZNF880	2	rs11084155	236	4	0.232943	6	0.672907	3	0.836187	0.790278	1.32254e-17	0.790278	0.00130409	0.0424903	19.2675	0.0003713	0.0476523
chr19	52877552	52877680	ENSG00000221923:s:52877552-52877680	ZNF880	2	rs11084156	215	4	0.232943	6	0.672907	3	0.836187	0.790278	1.32254e-17	0.790278	0.00130409	0.0424903	19.2675	0.0003713	0.0476523
chr19	52877552	52877680	ENSG00000221923:s:52877552-52877680	ZNF880	2	rs11084157	197	4	0.232943	6	0.672907	3	0.836187	0.790278	1.32254e-17	0.790278	0.00130409	0.0424903	19.2675	0.0003713	0.0476523
chr19	52877552	52877680	ENSG00000221923:s:52877552-52877680	ZNF880	2	rs2059817	389	4	0.232943	6	0.672907	3	0.836187	0.790278	1.32254e-17	0.790278	0.00130409	0.0424903	19.2675	0.0003713	0.0476523
chr19	52877552	52877680	ENSG00000221923:s:52877552-52877680	ZNF880	2	rs2059818	154	4	0.232943	6	0.672907	3	0.836187	0.790278	1.32254e-17	0.790278	0.00130409	0.0424903	19.2675	0.0003713	0.0476523
chr19	52877552	52877680	ENSG00000221923:s:52877552-52877680	ZNF880	2	rs2062971	820	4	0.232943	6	0.672907	3	0.836187	0.790278	1.32254e-17	0.790278	0.00130409	0.0424903	19.2675	0.0003713	0.0476523
chr19	52877552	52877680	ENSG00000221923:s:52877552-52877680	ZNF880	2	rs62108317	809	4	0.232943	6	0.672907	3	0.836187	0.790278	1.32254e-17	0.790278	0.00130409	0.0424903	19.2675	0.0003713	0.0476523
chr19	52877552	52877680	ENSG00000221923:s:52877552-52877680	ZNF880	2	rs62108318	901	4	0.232943	6	0.672907	3	0.836187	0.790278	1.32254e-17	0.790278	0.00130409	0.0424903	19.2675	0.0003713	0.0476523
chr19	52877552	52877680	ENSG00000221923:s:52877552-52877680	ZNF880	2	rs8104808	325	4	0.232943	6	0.672907	3	0.836187	0.790278	1.32254e-17	0.790278	0.00130409	0.0424903	19.2675	0.0003713	0.0476523
chr19	52877552	52877680	ENSG00000221923:s:52877552-52877680	ZNF880	2	rs8104812	335	4	0.232943	6	0.672907	3	0.836187	0.790278	1.32254e-17	0.790278	0.00130409	0.0424903	19.2675	0.0003713	0.0476523
chr19	9530741	9531421	ENSG00000174652:t:9530741-9531421	ZNF266	1	rs6512130	567	3	0.435507	6	0.204265	5	0.0888382	-0.768718	-2.28088e-16	-0.768718	0.00131461	0.0425386	13.2359	0.00118111	0.0689377
chr2	118575020	118575304	ENSG00000088205:t:118575020-118575304	DDX18	0	rs1052637	195	9	0.998588	2	0.998956	3	0.999043	0.76849	1.14874e-17	0.76849	0.00132169	0.0425386	1.99508	0.182275	0.286224
chr2	118575020	118575304	ENSG00000088205:t:118575020-118575304	DDX18	0	rs13432548	566	9	0.998588	2	0.998956	3	0.999043	0.76849	1.14874e-17	0.76849	0.00132169	0.0425386	1.99508	0.182275	0.286224
chr2	118575020	118575304	ENSG00000088205:t:118575020-118575304	DDX18	0	rs6737733	448	9	0.998588	2	0.998956	3	0.999043	0.76849	1.14874e-17	0.76849	0.00132169	0.0425386	1.99508	0.182275	0.286224
chr18	55373722	55373819	ENSG00000081923:t:55373722-55373819	ATP8B1	0	rs55647012	501	3	0.998064	9	0.998093	2	0.999126	0.768363	-6.35307e-17	0.768363	0.00132563	0.0425386	4.15302	0.0453261	0.143661
chr7	44431896	44432107	ENSG00000015676:t:44431896-44432107	NUDCD3	0	rs745833	529	5	0.998385	6	0.998685	3	0.99903	0.768294	-8.91659e-17	0.768294	0.0013278	0.0425386	4.2812	0.042154	0.140521
chr15	75893479	75893546	ENSG00000260269:s:75893479-75893546	CTD-2323K18.1	0	rs11072552	143	5	0.014061	5	0.00718769	4	0.00354704	-0.768166	-2.77391e-16	-0.768166	0.00133179	0.0425386	4.65021	0.034386	0.132152
chr4	99850246	99851788	ENSG00000151247:s:99850246-99851788	EIF4E	2	rs11722494	546	9	0.980742	3	0.985115	2	0.993352	0.767939	-5.41551e-17	0.767939	0.00133893	0.042599	4.25495	0.0427816	0.140872
chr4	99850246	99851788	ENSG00000151247:s:99850246-99851788	EIF4E	2	rs17570252	228	9	0.980742	3	0.985115	2	0.993352	0.767939	-5.41551e-17	0.767939	0.00133893	0.042599	4.25495	0.0427816	0.140872
chr16	87760371	87760530	ENSG00000104731:t:87760371-87760530	KLHDC4	2	rs9934565	109	4	0.995211	6	0.935356	4	0.83692	-0.767866	-2.28135e-16	-0.767866	0.00134124	0.0426067	29.3171	3.90965e-05	0.0367603
chr7	155503867	155504149	ENSG00000184863:t:155503867-155504149	RBM33	0	rs10279009	142	7	0.261145	5	0.29319	2	0.456177	0.767862	2.719e-17	0.767862	0.00134137	0.0426072	4.83629	0.0311164	0.130228
chr7	155503867	155504149	ENSG00000184863:t:155503867-155504149	RBM33	0	rs4716541	600	7	0.261145	5	0.29319	2	0.456177	0.767862	2.719e-17	0.767862	0.00134137	0.0426072	4.83629	0.0311164	0.130228
chr7	155503867	155504149	ENSG00000184863:t:155503867-155504149	RBM33	0	rs4716543	37	7	0.261145	5	0.29319	2	0.456177	0.767862	2.719e-17	0.767862	0.00134137	0.0426072	4.83629	0.0311164	0.130228
chr7	155503867	155504149	ENSG00000184863:t:155503867-155504149	RBM33	0	rs6962381	794	7	0.261145	5	0.29319	2	0.456177	0.767862	2.719e-17	0.767862	0.00134137	0.0426072	4.83629	0.0311164	0.130228
chr5	174905398	174905670	ENSG00000164466:s:174905398-174905670	SFXN1	1	rs267378	891	2	0.901186	7	0.96717	5	0.972113	0.767641	-6.1203e-17	0.767641	0.00134833	0.0426305	5.61462	0.0208724	0.115461
chr5	174905398	174905670	ENSG00000164466:s:174905398-174905670	SFXN1	1	rs267380	238	2	0.901186	7	0.96717	5	0.972113	0.767641	-6.1203e-17	0.767641	0.00134833	0.0426305	5.61462	0.0208724	0.115461
chr17	48625644	48625814	ENSG00000006282:s:48625644-48625814	SPATA20	0	rs8076470	13	5	0.998426	5	0.996415	4	0.995376	-0.767587	-2.20675e-16	-0.767587	0.00135003	0.0426363	6.8496	0.0116924	0.103709
chr2	10585281	10585390	ENSG00000115758:t:10585281-10585390	ODC1	2	rs2430422	269	4	0.0105712	6	0.00163526	4	0.00100438	-0.767526	-1.87749e-16	-0.767526	0.00135196	0.0426427	8.24186	0.00649748	0.0886634
chr12	113348856	113349040	ENSG00000089127:t:113348856-113349040	OAS1	0	rs1131454	14	3	0.968827	9	0.943793	2	0.881522	-0.767469	-2.34312e-16	-0.767469	0.00135379	0.0426427	6.36205	0.0145921	0.104859
chr1	1670675	1671143	ENSG00000215790:t:1670675-1671143	SLC35E2	0	rs143820282	401	2	0.546417	5	0.179749	2	0.0251069	-0.888634	-1.39787e-16	-0.888634	0.00135891	0.0426427	15.7892	0.00407043	0.0832235
chr1	1670675	1671143	ENSG00000215790:t:1670675-1671143	SLC35E2	0	rs76037905	248	2	0.546417	5	0.179749	2	0.0251069	-0.888634	-1.39787e-16	-0.888634	0.00135891	0.0426427	15.7892	0.00407043	0.0832235
chr4	99960354	99960616	ENSG00000164024:t:99960354-99960616	METAP1	0	rs1230184	42	3	0.986102	3	0.978537	8	0.96094	-0.767232	-2.6019e-16	-0.767232	0.00136133	0.0426427	4.02489	0.0487825	0.14376
chr20	33981895	33981999	ENSG00000101019:s:33981895-33981999	UQCC1	4	rs1406947	298	3	0.0391482	5	0.0499774	6	0.0746143	0.767215	-2.95363e-17	0.767215	0.00136186	0.0426527	5.63635	0.0206494	0.114626
chr20	33981895	33981999	ENSG00000101019:s:33981895-33981999	UQCC1	4	rs1540928	214	3	0.0391482	5	0.0499774	6	0.0746143	0.767215	-2.95363e-17	0.767215	0.00136186	0.0426527	5.63635	0.0206494	0.114626
chr20	33981895	33981999	ENSG00000101019:s:33981895-33981999	UQCC1	4	rs4911179	452	3	0.0391482	5	0.0499774	6	0.0746143	0.767215	-2.95363e-17	0.767215	0.00136186	0.0426527	5.63635	0.0206494	0.114626
chr20	33981895	33981999	ENSG00000101019:s:33981895-33981999	UQCC1	4	rs4911180	501	3	0.0391482	5	0.0499774	6	0.0746143	0.767215	-2.95363e-17	0.767215	0.00136186	0.0426527	5.63635	0.0206494	0.114626
chr20	33981895	33981999	ENSG00000101019:s:33981895-33981999	UQCC1	4	rs4911494	22	3	0.0391482	5	0.0499774	6	0.0746143	0.767215	-2.95363e-17	0.767215	0.00136186	0.0426527	5.63635	0.0206494	0.114626
chr20	33981895	33981999	ENSG00000101019:s:33981895-33981999	UQCC1	4	rs6088812	29	3	0.0391482	5	0.0499774	6	0.0746143	0.767215	-2.95363e-17	0.767215	0.00136186	0.0426527	5.63635	0.0206494	0.114626
chr20	33981895	33981999	ENSG00000101019:s:33981895-33981999	UQCC1	4	rs6088813	989	3	0.0391482	5	0.0499774	6	0.0746143	0.767215	-2.95363e-17	0.767215	0.00136186	0.0426527	5.63635	0.0206494	0.114626
chr20	33981895	33981999	ENSG00000101019:s:33981895-33981999	UQCC1	4	rs6088816	540	3	0.0391482	5	0.0499774	6	0.0746143	0.767215	-2.95363e-17	0.767215	0.00136186	0.0426527	5.63635	0.0206494	0.114626
chr20	33981895	33981999	ENSG00000101019:s:33981895-33981999	UQCC1	4	rs6141548	851	3	0.0391482	5	0.0499774	6	0.0746143	0.767215	-2.95363e-17	0.767215	0.00136186	0.0426527	5.63635	0.0206494	0.114626
chr20	33981895	33981999	ENSG00000101019:s:33981895-33981999	UQCC1	4	rs6141549	141	3	0.0391482	5	0.0499774	6	0.0746143	0.767215	-2.95363e-17	0.767215	0.00136186	0.0426527	5.63635	0.0206494	0.114626
chr20	33981895	33981999	ENSG00000101019:s:33981895-33981999	UQCC1	4	rs6142370	814	3	0.0391482	5	0.0499774	6	0.0746143	0.767215	-2.95363e-17	0.767215	0.00136186	0.0426527	5.63635	0.0206494	0.114626
chr16	8901421	8905035	ENSG00000140650:t:8901421-8905035	PMM2	2	rs2304469	152	4	0.982402	7	0.97559	3	0.967033	-0.766023	-1.80208e-16	-0.766023	0.00140032	0.0433716	3.49033	0.0670239	0.168018
chr16	82660408	82660742	ENSG00000140945:s:82660408-82660742	CDH13	1	rs4782722	800	5	0.0123637	2	0.00714369	7	0.0265854	0.765853	-2.12762e-17	0.765853	0.00140588	0.0433716	3.55726	0.0643447	0.164257
chr13	103527657	103528345	ENSG00000134899:t:103527657-103528345	ERCC5	0	rs4150360	931	7	0.995299	3	0.996152	4	0.996806	0.765813	1.62604e-17	0.765813	0.00140718	0.0433716	4.10934	0.0464707	0.143661
chr11	44608782	44609106	ENSG00000085117:s:44608782-44609106	CD82	1	rs2303861	196	2	0.995815	8	0.99283	4	0.984048	-0.765659	-2.80039e-16	-0.765659	0.00141223	0.0433716	8.85261	0.00511534	0.0844854
chr3	193333463	193333559	ENSG00000198836:s:193333463-193333559	OPA1	2	rs10937593	285	2	0.12709	8	0.090612	4	0.0319451	-0.765489	-2.36274e-16	-0.765489	0.00141782	0.0433716	23.2135	0.000112854	0.0367603
chr3	193333463	193333559	ENSG00000198836:s:193333463-193333559	OPA1	2	rs7624750	24	2	0.12709	8	0.090612	4	0.0319451	-0.765489	-2.36274e-16	-0.765489	0.00141782	0.0433716	23.2135	0.000112854	0.0367603
chr3	193333463	193333559	ENSG00000198836:s:193333463-193333559	OPA1	2	rs7646250	374	2	0.12709	8	0.090612	4	0.0319451	-0.765489	-2.36274e-16	-0.765489	0.00141782	0.0433716	23.2135	0.000112854	0.0367603
chr3	193333463	193333559	ENSG00000198836:s:193333463-193333559	OPA1	2	rs9817704	405	2	0.12709	8	0.090612	4	0.0319451	-0.765489	-2.36274e-16	-0.765489	0.00141782	0.0433716	23.2135	0.000112854	0.0367603
chr2	61417406	61417549	ENSG00000115464:s:61417406-61417549	USP34	0	rs14170	712	4	0.889995	5	0.939406	5	0.934154	0.765315	-2.60552e-17	0.765315	0.00142353	0.0433716	3.65104	0.0608004	0.159334
chr19	19015580	19015661	ENSG00000105669:s:19015580-19015661	COPE	0	rs372303489	606	2	0.946772	8	0.941927	4	0.911075	-0.765263	-2.6877e-16	-0.765263	0.00142527	0.0433716	4.98679	0.0287382	0.127578
chr10	111860383	111860606	ENSG00000148700:s:111860383-111860606	ADD3	0	rs11194981	448	10	0.0150562	2	0.00636205	2	0.00966256	-0.765255	-2.38463e-16	-0.765255	0.00142554	0.0433716	1.44351	0.27753	0.371529
chr1	19203702	19203749	ENSG00000159423:s:19203702-19203749	ALDH4A1	0	rs2230707	65	2	0.974637	7	0.921547	5	0.859878	-0.765022	-2.68975e-16	-0.765022	0.00143327	0.0433716	7.32526	0.00949798	0.0967672
chr2	675510	675630	ENSG00000151353:t:675510-675630	TMEM18	0	rs2293083	397	3	0.954823	6	0.903523	5	0.852456	-0.765011	-2.44706e-16	-0.765011	0.00143361	0.0433716	7.28071	0.00968151	0.0975984
chr5	96248341	96248502	ENSG00000164308:t:96248341-96248502	ERAP2	0	rs10463196	591	4	0.998808	4	0.99657	6	0.854132	-0.764898	-2.6826e-16	-0.764898	0.00143737	0.0433716	23.1941	0.000113276	0.0367603
chr5	96248341	96248502	ENSG00000164308:t:96248341-96248502	ERAP2	0	rs1056893	545	4	0.998808	4	0.99657	6	0.854132	-0.764898	-2.6826e-16	-0.764898	0.00143737	0.0433716	23.1941	0.000113276	0.0367603
chr5	96248341	96248502	ENSG00000164308:t:96248341-96248502	ERAP2	0	rs13163165	514	4	0.998808	4	0.99657	6	0.854132	-0.764898	-2.6826e-16	-0.764898	0.00143737	0.0433716	23.1941	0.000113276	0.0367603
chr5	96248341	96248502	ENSG00000164308:t:96248341-96248502	ERAP2	0	rs1363975	545	4	0.998808	4	0.99657	6	0.854132	-0.764898	-2.6826e-16	-0.764898	0.00143737	0.0433716	23.1941	0.000113276	0.0367603
chr5	96248341	96248502	ENSG00000164308:t:96248341-96248502	ERAP2	0	rs1363977	366	4	0.998808	4	0.99657	6	0.854132	-0.764898	-2.6826e-16	-0.764898	0.00143737	0.0433716	23.1941	0.000113276	0.0367603
chr5	96248341	96248502	ENSG00000164308:t:96248341-96248502	ERAP2	0	rs139805597	755	4	0.998808	4	0.99657	6	0.854132	-0.764898	-2.6826e-16	-0.764898	0.00143737	0.0433716	23.1941	0.000113276	0.0367603
chr5	96248341	96248502	ENSG00000164308:t:96248341-96248502	ERAP2	0	rs2113191	354	4	0.998808	4	0.99657	6	0.854132	-0.764898	-2.6826e-16	-0.764898	0.00143737	0.0433716	23.1941	0.000113276	0.0367603
chr5	96248341	96248502	ENSG00000164308:t:96248341-96248502	ERAP2	0	rs2255546	774	4	0.998808	4	0.99657	6	0.854132	-0.764898	-2.6826e-16	-0.764898	0.00143737	0.0433716	23.1941	0.000113276	0.0367603
chr5	96248341	96248502	ENSG00000164308:t:96248341-96248502	ERAP2	0	rs2255633	982	4	0.998808	4	0.99657	6	0.854132	-0.764898	-2.6826e-16	-0.764898	0.00143737	0.0433716	23.1941	0.000113276	0.0367603
chr5	96248341	96248502	ENSG00000164308:t:96248341-96248502	ERAP2	0	rs2548523	956	4	0.998808	4	0.99657	6	0.854132	-0.764898	-2.6826e-16	-0.764898	0.00143737	0.0433716	23.1941	0.000113276	0.0367603
chr5	96248341	96248502	ENSG00000164308:t:96248341-96248502	ERAP2	0	rs2548524	617	4	0.998808	4	0.99657	6	0.854132	-0.764898	-2.6826e-16	-0.764898	0.00143737	0.0433716	23.1941	0.000113276	0.0367603
chr5	96248341	96248502	ENSG00000164308:t:96248341-96248502	ERAP2	0	rs2548525	92	4	0.998808	4	0.99657	6	0.854132	-0.764898	-2.6826e-16	-0.764898	0.00143737	0.0433716	23.1941	0.000113276	0.0367603
chr5	96248341	96248502	ENSG00000164308:t:96248341-96248502	ERAP2	0	rs2548526	367	4	0.998808	4	0.99657	6	0.854132	-0.764898	-2.6826e-16	-0.764898	0.00143737	0.0433716	23.1941	0.000113276	0.0367603
chr5	96248341	96248502	ENSG00000164308:t:96248341-96248502	ERAP2	0	rs2549797	466	4	0.998808	4	0.99657	6	0.854132	-0.764898	-2.6826e-16	-0.764898	0.00143737	0.0433716	23.1941	0.000113276	0.0367603
chr5	96248341	96248502	ENSG00000164308:t:96248341-96248502	ERAP2	0	rs2549798	81	4	0.998808	4	0.99657	6	0.854132	-0.764898	-2.6826e-16	-0.764898	0.00143737	0.0433716	23.1941	0.000113276	0.0367603
chr5	96248341	96248502	ENSG00000164308:t:96248341-96248502	ERAP2	0	rs2549799	74	4	0.998808	4	0.99657	6	0.854132	-0.764898	-2.6826e-16	-0.764898	0.00143737	0.0433716	23.1941	0.000113276	0.0367603
chr2	111881627	111881716	ENSG00000153094:s:111881627-111881716	BCL2L11	2	rs6542334	407	4	0.00751909	3	0.0079324	5	0.0265524	0.8089	-8.02636e-17	0.8089	0.00144204	0.0433716	5.55548	0.0268315	0.124937
chr2	111881627	111881716	ENSG00000153094:s:111881627-111881716	BCL2L11	2	rs9308731	641	4	0.00751909	3	0.0079324	5	0.0265524	0.8089	-8.02636e-17	0.8089	0.00144204	0.0433716	5.55548	0.0268315	0.124937
chr3	100065025	100065109	ENSG00000114021:t:100065025-100065109	NIT2	0	rs62274141	774	3	0.00901973	6	0.00419442	5	0.00144084	-0.764715	-2.54e-16	-0.764715	0.00144347	0.0433716	9.17044	0.00453479	0.084003
chr1	75198836	75199102	ENSG00000162623:s:75198836-75199102	TYW3	1	rs11485298	224	3	0.99442	4	0.989974	7	0.984014	-0.764557	-2.57941e-16	-0.764557	0.00144875	0.0433716	5.91201	0.0180511	0.109307
chr1	75198836	75199102	ENSG00000162623:s:75198836-75199102	TYW3	1	rs4145871	728	3	0.99442	4	0.989974	7	0.984014	-0.764557	-2.57941e-16	-0.764557	0.00144875	0.0433716	5.91201	0.0180511	0.109307
chr6	160109158	160109380	ENSG00000112096:s:160109158-160109380	SOD2	0	rs2758332	23	4	0.978552	7	0.989543	3	0.997125	0.764425	-1.90601e-18	0.764425	0.0014532	0.0434365	16.4931	0.000489129	0.0503196
chr5	477921	477964	ENSG00000225138:s:477921-477964	CTD-2228K2.7	2	rs13356700	245	2	0.505793	6	0.523957	5	0.847376	0.785611	-1.34185e-17	0.785611	0.00145773	0.0435025	9.20785	0.00539769	0.0852925
chr14	21457929	21458236	ENSG00000165792:s:21457929-21458236	METTL17	0	rs2771344	349	3	0.974269	5	0.940178	6	0.906193	-0.764126	-2.58943e-16	-0.764126	0.00146327	0.0435833	20.1068	0.000211855	0.0373648
chr14	75602366	75602589	ENSG00000170348:t:75602366-75602589	TMED10	0	rs175432	988	3	0.995654	9	0.997383	2	0.999642	0.764002	-1.59552e-17	0.764002	0.00146746	0.0436444	3.73603	0.0577863	0.155771
chr14	75602366	75602589	ENSG00000170348:t:75602366-75602589	TMED10	0	rs175442	975	3	0.995654	9	0.997383	2	0.999642	0.764002	-1.59552e-17	0.764002	0.00146746	0.0436444	3.73603	0.0577863	0.155771
chr14	75602366	75602589	ENSG00000170348:t:75602366-75602589	TMED10	0	rs175443	626	3	0.995654	9	0.997383	2	0.999642	0.764002	-1.59552e-17	0.764002	0.00146746	0.0436444	3.73603	0.0577863	0.155771
chr14	75602366	75602589	ENSG00000170348:t:75602366-75602589	TMED10	0	rs175444	807	3	0.995654	9	0.997383	2	0.999642	0.764002	-1.59552e-17	0.764002	0.00146746	0.0436444	3.73603	0.0577863	0.155771
chr3	158288952	158289180	ENSG00000178053:s:158288952-158289180	MLF1	2	rs16829118	358	7	0.0776222	5	0.0103612	2	0.00115473	-0.763974	-2.41993e-16	-0.763974	0.0014684	0.0436444	14.1392	0.00091161	0.0649675
chr3	158288952	158289180	ENSG00000178053:s:158288952-158289180	MLF1	2	rs2082838	747	7	0.0776222	5	0.0103612	2	0.00115473	-0.763974	-2.41993e-16	-0.763974	0.0014684	0.0436444	14.1392	0.00091161	0.0649675
chr3	158288952	158289180	ENSG00000178053:s:158288952-158289180	MLF1	2	rs2115942	11	7	0.0776222	5	0.0103612	2	0.00115473	-0.763974	-2.41993e-16	-0.763974	0.0014684	0.0436444	14.1392	0.00091161	0.0649675
chr3	158288952	158289180	ENSG00000178053:s:158288952-158289180	MLF1	2	rs3817373	145	7	0.0776222	5	0.0103612	2	0.00115473	-0.763974	-2.41993e-16	-0.763974	0.0014684	0.0436444	14.1392	0.00091161	0.0649675
chr3	158288952	158289180	ENSG00000178053:s:158288952-158289180	MLF1	2	rs73022762	782	7	0.0776222	5	0.0103612	2	0.00115473	-0.763974	-2.41993e-16	-0.763974	0.0014684	0.0436444	14.1392	0.00091161	0.0649675
chr3	158288952	158289180	ENSG00000178053:s:158288952-158289180	MLF1	2	rs9872682	317	7	0.0776222	5	0.0103612	2	0.00115473	-0.763974	-2.41993e-16	-0.763974	0.0014684	0.0436444	14.1392	0.00091161	0.0649675
chr1	68610252	68610335	ENSG00000116729:s:68610252-68610335	WLS	0	rs12028158	99	8	0.0286872	4	0.0348563	2	0.0683504	0.763968	-5.51676e-17	0.763968	0.00146862	0.0436444	5.59276	0.0210997	0.115977
chr15	86225389	86225443	ENSG00000170776:t:86225389-86225443	AKAP13	0	rs12909648	819	3	0.992581	7	0.994656	4	0.995449	0.763697	-4.2815e-17	0.763697	0.00147782	0.0438294	5.27081	0.0248102	0.122213
chr2	216230228	216230476	ENSG00000115414:t:216230228-216230476	FN1	0	rs2372540	57	4	0.000222018	6	8.55491e-05	4	3.39295e-05	-0.763557	-2.65721e-16	-0.763557	0.00148258	0.0439251	12.4333	0.00150268	0.0719959
chr1	89427742	89427828	ENSG00000137944:t:89427742-89427828	CCBL2	0	rs1325922	375	5	0.981598	6	0.990029	3	0.997327	0.763436	-5.20369e-17	0.763436	0.0014867	0.044008	3.3473	0.0732043	0.174768
chr1	89427742	89427828	ENSG00000137944:t:89427742-89427828	CCBL2	0	rs1536259	92	5	0.981598	6	0.990029	3	0.997327	0.763436	-5.20369e-17	0.763436	0.0014867	0.044008	3.3473	0.0732043	0.174768
chr1	89427742	89427828	ENSG00000137944:t:89427742-89427828	CCBL2	0	rs3738055	926	5	0.981598	6	0.990029	3	0.997327	0.763436	-5.20369e-17	0.763436	0.0014867	0.044008	3.3473	0.0732043	0.174768
chr14	102974812	102974886	ENSG00000156381:t:102974812-102974886	ANKRD9	0	rs2273905	21	2	0.461606	5	0.228502	7	0.0323629	-0.763323	-2.47526e-16	-0.763323	0.0014906	0.0440864	20.4411	0.000197267	0.0373648
chr11	64811697	64812300	ENSG00000168061:t:64811697-64812300	SAC3D1	2	rs11231929	135	5	0.197958	4	0.244237	4	0.334984	0.784466	2.53635e-17	0.784466	0.00149752	0.0440864	4.38401	0.0429444	0.141153
chr7	133974084	133979831	ENSG00000205060:t:133974084-133979831	SLC35B4	0	rs1862051	122	3	0.867909	8	0.940084	3	0.98486	0.762898	-7.86703e-18	0.762898	0.0015052	0.0440864	25.0597	8.01076e-05	0.0367603
chr7	133974084	133979831	ENSG00000205060:t:133974084-133979831	SLC35B4	0	rs2058976	236	3	0.867909	8	0.940084	3	0.98486	0.762898	-7.86703e-18	0.762898	0.0015052	0.0440864	25.0597	8.01076e-05	0.0367603
chr7	133974084	133979831	ENSG00000205060:t:133974084-133979831	SLC35B4	0	rs2241335	463	3	0.867909	8	0.940084	3	0.98486	0.762898	-7.86703e-18	0.762898	0.0015052	0.0440864	25.0597	8.01076e-05	0.0367603
chr7	133974084	133979831	ENSG00000205060:t:133974084-133979831	SLC35B4	0	rs2241336	253	3	0.867909	8	0.940084	3	0.98486	0.762898	-7.86703e-18	0.762898	0.0015052	0.0440864	25.0597	8.01076e-05	0.0367603
chr7	133974084	133979831	ENSG00000205060:t:133974084-133979831	SLC35B4	0	rs2504	286	3	0.867909	8	0.940084	3	0.98486	0.762898	-7.86703e-18	0.762898	0.0015052	0.0440864	25.0597	8.01076e-05	0.0367603
chr7	133974084	133979831	ENSG00000205060:t:133974084-133979831	SLC35B4	0	rs2505	279	3	0.867909	8	0.940084	3	0.98486	0.762898	-7.86703e-18	0.762898	0.0015052	0.0440864	25.0597	8.01076e-05	0.0367603
chr1	94998553	94998824	ENSG00000117525:s:94998553-94998824	F3	0	rs841692	661	3	0.978875	3	0.961423	3	0.845854	-0.885218	-1.64206e-16	-0.885218	0.00150523	0.0440864	7.67129	0.0222184	0.118239
chr17	35960410	35961035	ENSG00000006114:s:35960410-35961035	ENSG00000006114	0	rs12944821	0	9	0.723333	3	0.870458	2	0.974119	0.76267	-1.38509e-17	0.76267	0.00151311	0.0442855	8.30597	0.00633325	0.088546
chr8	87484577	87484708	ENSG00000176623:t:87484577-87484708	RMDN1	2	rs13260345	987	4	0.961291	8	0.477163	2	0.413484	-0.762364	-2.75356e-16	-0.762364	0.00152375	0.0445543	9.65909	0.00378698	0.0826806
chr8	87484577	87484708	ENSG00000176623:t:87484577-87484708	RMDN1	2	rs13282351	39	4	0.961291	8	0.477163	2	0.413484	-0.762364	-2.75356e-16	-0.762364	0.00152375	0.0445543	9.65909	0.00378698	0.0826806
chr8	87484577	87484708	ENSG00000176623:t:87484577-87484708	RMDN1	2	rs4961193	881	4	0.961291	8	0.477163	2	0.413484	-0.762364	-2.75356e-16	-0.762364	0.00152375	0.0445543	9.65909	0.00378698	0.0826806
chr17	15881239	15881477	ENSG00000214941:s:15881239-15881477	ZSWIM7	0	rs1045599	496	3	0.898657	6	0.819758	5	0.656296	-0.762039	-2.93247e-16	-0.762039	0.00153512	0.0448415	5.37264	0.0235588	0.121386
chr17	15881239	15881477	ENSG00000214941:s:15881239-15881477	ZSWIM7	0	rs11654	76	3	0.898657	6	0.819758	5	0.656296	-0.762039	-2.93247e-16	-0.762039	0.00153512	0.0448415	5.37264	0.0235588	0.121386
chr17	15881239	15881477	ENSG00000214941:s:15881239-15881477	ZSWIM7	0	rs2109632	489	3	0.898657	6	0.819758	5	0.656296	-0.762039	-2.93247e-16	-0.762039	0.00153512	0.0448415	5.37264	0.0235588	0.121386
chr17	15881239	15881477	ENSG00000214941:s:15881239-15881477	ZSWIM7	0	rs2159643	577	3	0.898657	6	0.819758	5	0.656296	-0.762039	-2.93247e-16	-0.762039	0.00153512	0.0448415	5.37264	0.0235588	0.121386
chr17	15881239	15881477	ENSG00000214941:s:15881239-15881477	ZSWIM7	0	rs2535614	501	3	0.898657	6	0.819758	5	0.656296	-0.762039	-2.93247e-16	-0.762039	0.00153512	0.0448415	5.37264	0.0235588	0.121386
chr4	1746439	1746559	ENSG00000013810:s:1746439-1746559	TACC3	0	rs28420470	789	4	0.997389	6	0.998268	4	0.999201	0.76199	-1.29897e-16	0.76199	0.00153682	0.0448844	5.50176	0.0220776	0.118215
chr12	123647320	123647583	ENSG00000051825:s:123647320-123647583	MPHOSPH9	0	rs1727293	712	2	0.636185	5	0.782169	2	0.896204	0.884313	-3.18071e-17	0.884313	0.00154577	0.0451105	8.07467	0.0198779	0.11341
chr7	65439490	65439834	ENSG00000169919:t:65439490-65439834	GUSB	1	rs781145	464	4	0.273222	2	0.316025	8	0.339105	0.761722	-3.38265e-17	0.761722	0.00154625	0.0451227	2.36633	0.139717	0.245078
chr13	50265390	50265611	ENSG00000123179:s:50265390-50265611	EBPL	1	rs9535285	963	8	0.706237	4	0.658167	2	0.527646	-0.761641	-2.99032e-16	-0.761641	0.00154912	0.0451952	3.99063	0.049759	0.144849
chr13	50265390	50265611	ENSG00000123179:s:50265390-50265611	EBPL	1	rs9535286	891	8	0.706237	4	0.658167	2	0.527646	-0.761641	-2.99032e-16	-0.761641	0.00154912	0.0451952	3.99063	0.049759	0.144849
chr7	129665998	129666152	ENSG00000091732:s:129665998-129666152	ZC3HC1	0	rs1464890	34	4	0.980072	7	0.939092	3	0.90342	-0.761313	-2.45916e-16	-0.761313	0.00156074	0.0451952	11.9196	0.00176315	0.0729098
chr7	129665998	129666152	ENSG00000091732:s:129665998-129666152	ZC3HC1	0	rs34173553	755	4	0.980072	7	0.939092	3	0.90342	-0.761313	-2.45916e-16	-0.761313	0.00156074	0.0451952	11.9196	0.00176315	0.0729098
chr2	238925175	238925275	ENSG00000184182:t:238925175-238925275	UBE2F	3	rs1026038	398	6	0.980722	6	0.957742	2	0.939721	-0.761207	-2.61401e-16	-0.761207	0.00156454	0.0451952	7.35597	0.00937385	0.0967672
chr5	131534572	131534625	ENSG00000072682:s:131534572-131534625	P4HA2	0	rs3749756	73	6	0.816801	6	0.753829	2	0.633865	-0.761082	-2.77067e-16	-0.761082	0.00156898	0.0451952	10.3242	0.00299035	0.075874
chr5	131534572	131534625	ENSG00000072682:s:131534572-131534625	P4HA2	0	rs3805683	553	6	0.816801	6	0.753829	2	0.633865	-0.761082	-2.77067e-16	-0.761082	0.00156898	0.0451952	10.3242	0.00299035	0.075874
chr5	131534572	131534625	ENSG00000072682:s:131534572-131534625	P4HA2	0	rs7701237	191	6	0.816801	6	0.753829	2	0.633865	-0.761082	-2.77067e-16	-0.761082	0.00156898	0.0451952	10.3242	0.00299035	0.075874
chr4	13628969	13629347	ENSG00000038219:s:13628969-13629347	BOD1L1	0	rs10939495	364	4	0.0351491	7	0.129736	3	0.246556	0.761027	-3.41117e-17	0.761027	0.00157094	0.0451952	10.219	0.00310211	0.0766348
chr4	13628969	13629347	ENSG00000038219:s:13628969-13629347	BOD1L1	0	rs7660067	868	4	0.0351491	7	0.129736	3	0.246556	0.761027	-3.41117e-17	0.761027	0.00157094	0.0451952	10.219	0.00310211	0.0766348
chr3	11887976	11888393	ENSG00000144559:s:11887976-11888393	TAMM41	0	rs2454145	474	5	0.00920535	7	0.0467037	2	0.0762978	0.760965	-6.80846e-17	0.760965	0.00157314	0.0452381	9.82116	0.00357183	0.081267
chr3	11887976	11888393	ENSG00000144559:s:11887976-11888393	TAMM41	0	rs2470567	555	5	0.00920535	7	0.0467037	2	0.0762978	0.760965	-6.80846e-17	0.760965	0.00157314	0.0452381	9.82116	0.00357183	0.081267
chr3	11887976	11888393	ENSG00000144559:s:11887976-11888393	TAMM41	0	rs2470568	495	5	0.00920535	7	0.0467037	2	0.0762978	0.760965	-6.80846e-17	0.760965	0.00157314	0.0452381	9.82116	0.00357183	0.081267
chr3	11887976	11888393	ENSG00000144559:s:11887976-11888393	TAMM41	0	rs373193	479	5	0.00920535	7	0.0467037	2	0.0762978	0.760965	-6.80846e-17	0.760965	0.00157314	0.0452381	9.82116	0.00357183	0.081267
chr15	42120283	42120386	ENSG00000243789:s:42120283-42120386	JMJD7	3	rs28373318	213	6	0.0710922	5	0.0115726	3	0.00898367	-0.760542	-2.1925e-16	-0.760542	0.00158835	0.0455346	11.4139	0.00207329	0.0741358
chr15	42120283	42120386	ENSG00000243789:s:42120283-42120386	JMJD7	3	rs28451764	355	6	0.0710922	5	0.0115726	3	0.00898367	-0.760542	-2.1925e-16	-0.760542	0.00158835	0.0455346	11.4139	0.00207329	0.0741358
chr5	174905398	174905670	ENSG00000164466:s:174905398-174905670	SFXN1	1	rs267384	352	6	0.942483	6	0.965463	2	0.992725	0.76011	-7.42141e-17	0.76011	0.00160397	0.0458153	5.05972	0.0276634	0.125544
chr2	170487360	170487497	ENSG00000138398:s:170487360-170487497	PPIG	0	rs13008034	490	5	0.00752062	4	0.0201297	5	0.0229129	0.759933	-9.36794e-18	0.759933	0.00161042	0.0459313	9.56978	0.00391207	0.0831172
chr2	170487360	170487497	ENSG00000138398:s:170487360-170487497	PPIG	0	rs3754920	351	5	0.00752062	4	0.0201297	5	0.0229129	0.759933	-9.36794e-18	0.759933	0.00161042	0.0459313	9.56978	0.00391207	0.0831172
chr2	170487360	170487497	ENSG00000138398:s:170487360-170487497	PPIG	0	rs3754921	178	5	0.00752062	4	0.0201297	5	0.0229129	0.759933	-9.36794e-18	0.759933	0.00161042	0.0459313	9.56978	0.00391207	0.0831172
chr2	170487360	170487497	ENSG00000138398:s:170487360-170487497	PPIG	0	rs4668149	343	5	0.00752062	4	0.0201297	5	0.0229129	0.759933	-9.36794e-18	0.759933	0.00161042	0.0459313	9.56978	0.00391207	0.0831172
chr2	170487360	170487497	ENSG00000138398:s:170487360-170487497	PPIG	0	rs6433129	701	5	0.00752062	4	0.0201297	5	0.0229129	0.759933	-9.36794e-18	0.759933	0.00161042	0.0459313	9.56978	0.00391207	0.0831172
chr17	80678126	80678239	ENSG00000141560:s:80678126-80678239	FN3KRP	0	rs3748812	104	5	0.00976087	7	0.0200015	2	0.06668	0.759848	-3.31716e-17	0.759848	0.00161351	0.0459313	6.92978	0.0112836	0.102489
chr18	694248	694334	ENSG00000132199:t:694248-694334	ENOSF1	2	rs2612102	119	3	0.785895	6	0.859746	5	0.893929	0.759688	-4.41387e-17	0.759688	0.00161936	0.0460683	8.51106	0.0058399	0.0871969
chr18	694248	694334	ENSG00000132199:t:694248-694334	ENOSF1	2	rs2847167	288	3	0.785895	6	0.859746	5	0.893929	0.759688	-4.41387e-17	0.759688	0.00161936	0.0460683	8.51106	0.0058399	0.0871969
chr18	694248	694334	ENSG00000132199:t:694248-694334	ENOSF1	2	rs2847169	775	3	0.785895	6	0.859746	5	0.893929	0.759688	-4.41387e-17	0.759688	0.00161936	0.0460683	8.51106	0.0058399	0.0871969
chr18	694248	694334	ENSG00000132199:t:694248-694334	ENOSF1	2	rs2847327	423	3	0.785895	6	0.859746	5	0.893929	0.759688	-4.41387e-17	0.759688	0.00161936	0.0460683	8.51106	0.0058399	0.0871969
chr17	48625026	48625315	ENSG00000006282:s:48625026-48625315	SPATA20	2	rs8076632	284	6	0.00121031	4	0.0437646	4	0.092255	0.759662	-2.85889e-17	0.759662	0.00162034	0.0460913	5.84817	0.0186167	0.110829
chr17	48625026	48625315	ENSG00000006282:s:48625026-48625315	SPATA20	2	rs9890200	792	6	0.00121031	4	0.0437646	4	0.092255	0.759662	-2.85889e-17	0.759662	0.00162034	0.0460913	5.84817	0.0186167	0.110829
chr4	1737000	1737052	ENSG00000013810:t:1737000-1737052	TACC3	0	rs28499138	263	5	0.00543499	5	0.00202285	4	0.00259365	-0.759382	-1.87103e-16	-0.759382	0.0016306	0.0463316	3.82652	0.0547693	0.151579
chr19	49964079	49964156	ENSG00000161618:t:49964079-49964156	ALDH16A1	0	rs4277437	400	5	0.0239943	6	0.0118219	3	0.00920626	-0.759303	-2.7301e-16	-0.759303	0.00163353	0.0464002	5.92491	0.0179393	0.109285
chr19	54962467	54962559	ENSG00000167615:t:54962467-54962559	LENG8	1	rs1035450	93	2	0.252592	7	0.311293	5	0.349363	0.75921	-2.75418e-17	0.75921	0.00163695	0.0464804	3.33864	0.0735997	0.175325
chr19	54962467	54962559	ENSG00000167615:t:54962467-54962559	LENG8	1	rs1035451	0	2	0.252592	7	0.311293	5	0.349363	0.75921	-2.75418e-17	0.75921	0.00163695	0.0464804	3.33864	0.0735997	0.175325
chr18	47017163	47017297	ENSG00000215472:t:47017163-47017297	RPL17-C18orf32	0	rs1943676	45	5	0.0203369	5	0.157582	4	0.232097	0.759049	-2.16152e-17	0.759049	0.00164291	0.04662	15.5204	0.000627285	0.0584961
chr2	8958825	8958923	ENSG00000134313:t:8958825-8958923	KIDINS220	0	rs12053486	913	5	0.992621	6	0.995951	3	0.996772	0.758899	2.1378e-17	0.758899	0.00164845	0.0467498	6.53905	0.0134505	0.104224
chr2	8958825	8958923	ENSG00000134313:t:8958825-8958923	KIDINS220	0	rs4668594	283	5	0.992621	6	0.995951	3	0.996772	0.758899	2.1378e-17	0.758899	0.00164845	0.0467498	6.53905	0.0134505	0.104224
chr1	113084412	113084712	ENSG00000007341:s:113084412-113084712	ST7L	0	rs10745330	55	4	0.815563	5	0.276858	3	0.0541122	-0.803235	-2.26134e-16	-0.803235	0.00165191	0.0467498	24.3932	0.000232208	0.0398644
chr19	49964079	49964156	ENSG00000161618:t:49964079-49964156	ALDH16A1	0	rs17206895	213	5	0.0239943	7	0.0114063	2	0.00935306	-0.758797	-2.78951e-16	-0.758797	0.00165226	0.0467498	5.32777	0.0241007	0.122213
chr3	8578869	8579204	ENSG00000071282:t:8578869-8579204	LMCD1	0	rs2324625	91	3	0.0124895	5	0.0333665	6	0.0613108	0.758722	1.6967e-17	0.758722	0.00165504	0.0467498	3.20442	0.0800617	0.181929
chr3	8578869	8579204	ENSG00000071282:t:8578869-8579204	LMCD1	0	rs9861544	754	3	0.0124895	5	0.0333665	6	0.0613108	0.758722	1.6967e-17	0.758722	0.00165504	0.0467498	3.20442	0.0800617	0.181929
chr5	140070440	140070529	ENSG00000170445:s:140070440-140070529	HARS	2	rs2530239	257	4	0.0251804	8	0.0377143	2	0.0495642	0.758601	-3.01017e-18	0.758601	0.00165955	0.0467498	6.35517	0.0146387	0.104987
chr5	140070440	140070529	ENSG00000170445:s:140070440-140070529	HARS	2	rs812381	280	4	0.0251804	8	0.0377143	2	0.0495642	0.758601	-3.01017e-18	0.758601	0.00165955	0.0467498	6.35517	0.0146387	0.104987
chr8	23225510	23225947	ENSG00000134013:t:23225510-23225947	LOXL2	2	rs10866825	988	2	0.0279874	6	0.0165127	6	0.00580818	-0.758581	-2.50614e-16	-0.758581	0.00166031	0.0467564	11.4968	0.00201827	0.0741358
chr8	23225510	23225947	ENSG00000134013:t:23225510-23225947	LOXL2	2	rs6557663	732	2	0.0279874	6	0.0165127	6	0.00580818	-0.758581	-2.50614e-16	-0.758581	0.00166031	0.0467564	11.4968	0.00201827	0.0741358
chr8	23225510	23225947	ENSG00000134013:t:23225510-23225947	LOXL2	2	rs6557664	537	2	0.0279874	6	0.0165127	6	0.00580818	-0.758581	-2.50614e-16	-0.758581	0.00166031	0.0467564	11.4968	0.00201827	0.0741358
chr8	23225510	23225947	ENSG00000134013:t:23225510-23225947	LOXL2	2	rs6557665	459	2	0.0279874	6	0.0165127	6	0.00580818	-0.758581	-2.50614e-16	-0.758581	0.00166031	0.0467564	11.4968	0.00201827	0.0741358
chr8	23225510	23225947	ENSG00000134013:t:23225510-23225947	LOXL2	2	rs6557666	275	2	0.0279874	6	0.0165127	6	0.00580818	-0.758581	-2.50614e-16	-0.758581	0.00166031	0.0467564	11.4968	0.00201827	0.0741358
chr8	23225510	23225947	ENSG00000134013:t:23225510-23225947	LOXL2	2	rs6985160	147	2	0.0279874	6	0.0165127	6	0.00580818	-0.758581	-2.50614e-16	-0.758581	0.00166031	0.0467564	11.4968	0.00201827	0.0741358
chr8	23225510	23225947	ENSG00000134013:t:23225510-23225947	LOXL2	2	rs7463369	925	2	0.0279874	6	0.0165127	6	0.00580818	-0.758581	-2.50614e-16	-0.758581	0.00166031	0.0467564	11.4968	0.00201827	0.0741358
chr6	29910534	29910803	ENSG00000206503:s:29910534-29910803	HLA-A	0	rs1059455	87	7	0.966663	4	0.983106	3	0.99208	0.758509	-2.6406e-17	0.758509	0.00166297	0.0467794	5.79069	0.019144	0.112402
chr6	29910534	29910803	ENSG00000206503:s:29910534-29910803	HLA-A	0	rs1136683	51	7	0.966663	4	0.983106	3	0.99208	0.758509	-2.6406e-17	0.758509	0.00166297	0.0467794	5.79069	0.019144	0.112402
chr6	29910534	29910803	ENSG00000206503:s:29910534-29910803	HLA-A	0	rs2735114	769	7	0.966663	4	0.983106	3	0.99208	0.758509	-2.6406e-17	0.758509	0.00166297	0.0467794	5.79069	0.019144	0.112402
chr7	151057227	151058000	ENSG00000013374:s:151057227-151058000	NUB1	0	rs7798855	66	3	0.00343177	4	0.127644	7	0.176664	0.758203	-1.04641e-17	0.758203	0.00167445	0.0468791	6.91199	0.0113728	0.102735
chr16	89661775	89661831	ENSG00000178773:t:89661775-89661831	CPNE7	1	rs461227	647	7	0.708466	5	0.802038	2	0.926436	0.75817	-2.60455e-18	0.75817	0.00167571	0.0468901	6.59364	0.0131199	0.104224
chr19	49310257	49310331	ENSG00000105552:t:49310257-49310331	BCAT2	0	rs4802510	248	9	0.94889	3	0.899915	2	0.89755	-0.75816	-2.32098e-16	-0.75816	0.00167609	0.0468901	10.0483	0.00329406	0.0779146
chr6	31112662	31112892	ENSG00000204536:s:31112662-31112892	CCHCR1	0	rs886400	614	2	0.965525	7	0.923816	5	0.874256	-0.757941	-1.7931e-16	-0.757941	0.00168435	0.0470616	3.22067	0.079245	0.181337
chr5	139936732	139936917	ENSG00000213523:s:139936732-139936917	SRA1	0	rs10463297	493	4	0.989101	6	0.976558	4	0.964887	-0.757901	-2.80979e-16	-0.757901	0.00168583	0.0470924	3.50627	0.0663739	0.167301
chr7	819541	819781	ENSG00000164818:t:819541-819781	DNAAF5	0	rs550782330	600	3	0.989132	6	0.995369	5	0.997257	0.757601	-4.66166e-17	0.757601	0.00169722	0.0473289	3.83444	0.0545142	0.151526
chr11	82958985	82960013	ENSG00000137494:t:82958985-82960013	ANKRD42	2	rs481321	667	4	0.955159	5	0.948595	5	0.902942	-0.75756	-2.55806e-16	-0.75756	0.00169875	0.0473607	3.8491	0.0540457	0.150856
chr11	82958985	82960013	ENSG00000137494:t:82958985-82960013	ANKRD42	2	rs520291	953	4	0.955159	5	0.948595	5	0.902942	-0.75756	-2.55806e-16	-0.75756	0.00169875	0.0473607	3.8491	0.0540457	0.150856
chr11	82958985	82960013	ENSG00000137494:t:82958985-82960013	ANKRD42	2	rs558762	639	4	0.955159	5	0.948595	5	0.902942	-0.75756	-2.55806e-16	-0.75756	0.00169875	0.0473607	3.8491	0.0540457	0.150856
chr11	82958985	82960013	ENSG00000137494:t:82958985-82960013	ANKRD42	2	rs625102	132	4	0.955159	5	0.948595	5	0.902942	-0.75756	-2.55806e-16	-0.75756	0.00169875	0.0473607	3.8491	0.0540457	0.150856
chr22	41605700	41606012	ENSG00000100395:s:41605700-41606012	L3MBTL2	2	rs12169035	907	4	0.0521926	6	0.0272161	4	0.0156558	-0.757099	-2.84573e-16	-0.757099	0.00171638	0.0474209	6.15565	0.016071	0.107596
chr22	41605700	41606012	ENSG00000100395:s:41605700-41606012	L3MBTL2	2	rs13054131	524	4	0.0521926	6	0.0272161	4	0.0156558	-0.757099	-2.84573e-16	-0.757099	0.00171638	0.0474209	6.15565	0.016071	0.107596
chr22	41605700	41606012	ENSG00000100395:s:41605700-41606012	L3MBTL2	2	rs13058265	533	4	0.0521926	6	0.0272161	4	0.0156558	-0.757099	-2.84573e-16	-0.757099	0.00171638	0.0474209	6.15565	0.016071	0.107596
chr22	41605700	41606012	ENSG00000100395:s:41605700-41606012	L3MBTL2	2	rs139436	881	4	0.0521926	6	0.0272161	4	0.0156558	-0.757099	-2.84573e-16	-0.757099	0.00171638	0.0474209	6.15565	0.016071	0.107596
chr22	41605700	41606012	ENSG00000100395:s:41605700-41606012	L3MBTL2	2	rs139437	377	4	0.0521926	6	0.0272161	4	0.0156558	-0.757099	-2.84573e-16	-0.757099	0.00171638	0.0474209	6.15565	0.016071	0.107596
chr22	41605700	41606012	ENSG00000100395:s:41605700-41606012	L3MBTL2	2	rs139438	373	4	0.0521926	6	0.0272161	4	0.0156558	-0.757099	-2.84573e-16	-0.757099	0.00171638	0.0474209	6.15565	0.016071	0.107596
chr22	41605700	41606012	ENSG00000100395:s:41605700-41606012	L3MBTL2	2	rs139439	18	4	0.0521926	6	0.0272161	4	0.0156558	-0.757099	-2.84573e-16	-0.757099	0.00171638	0.0474209	6.15565	0.016071	0.107596
chr22	41605700	41606012	ENSG00000100395:s:41605700-41606012	L3MBTL2	2	rs139440	976	4	0.0521926	6	0.0272161	4	0.0156558	-0.757099	-2.84573e-16	-0.757099	0.00171638	0.0474209	6.15565	0.016071	0.107596
chr22	41605700	41606012	ENSG00000100395:s:41605700-41606012	L3MBTL2	2	rs139447	425	4	0.0521926	6	0.0272161	4	0.0156558	-0.757099	-2.84573e-16	-0.757099	0.00171638	0.0474209	6.15565	0.016071	0.107596
chr22	41605700	41606012	ENSG00000100395:s:41605700-41606012	L3MBTL2	2	rs139450	4	4	0.0521926	6	0.0272161	4	0.0156558	-0.757099	-2.84573e-16	-0.757099	0.00171638	0.0474209	6.15565	0.016071	0.107596
chr22	41605700	41606012	ENSG00000100395:s:41605700-41606012	L3MBTL2	2	rs139451	169	4	0.0521926	6	0.0272161	4	0.0156558	-0.757099	-2.84573e-16	-0.757099	0.00171638	0.0474209	6.15565	0.016071	0.107596
chr22	41605700	41606012	ENSG00000100395:s:41605700-41606012	L3MBTL2	2	rs139453	387	4	0.0521926	6	0.0272161	4	0.0156558	-0.757099	-2.84573e-16	-0.757099	0.00171638	0.0474209	6.15565	0.016071	0.107596
chr22	41605700	41606012	ENSG00000100395:s:41605700-41606012	L3MBTL2	2	rs139454	536	4	0.0521926	6	0.0272161	4	0.0156558	-0.757099	-2.84573e-16	-0.757099	0.00171638	0.0474209	6.15565	0.016071	0.107596
chr22	41605700	41606012	ENSG00000100395:s:41605700-41606012	L3MBTL2	2	rs139455	551	4	0.0521926	6	0.0272161	4	0.0156558	-0.757099	-2.84573e-16	-0.757099	0.00171638	0.0474209	6.15565	0.016071	0.107596
chr22	41605700	41606012	ENSG00000100395:s:41605700-41606012	L3MBTL2	2	rs139456	594	4	0.0521926	6	0.0272161	4	0.0156558	-0.757099	-2.84573e-16	-0.757099	0.00171638	0.0474209	6.15565	0.016071	0.107596
chr22	41605700	41606012	ENSG00000100395:s:41605700-41606012	L3MBTL2	2	rs139457	812	4	0.0521926	6	0.0272161	4	0.0156558	-0.757099	-2.84573e-16	-0.757099	0.00171638	0.0474209	6.15565	0.016071	0.107596
chr22	41605700	41606012	ENSG00000100395:s:41605700-41606012	L3MBTL2	2	rs139458	813	4	0.0521926	6	0.0272161	4	0.0156558	-0.757099	-2.84573e-16	-0.757099	0.00171638	0.0474209	6.15565	0.016071	0.107596
chr22	41605700	41606012	ENSG00000100395:s:41605700-41606012	L3MBTL2	2	rs139462	398	4	0.0521926	6	0.0272161	4	0.0156558	-0.757099	-2.84573e-16	-0.757099	0.00171638	0.0474209	6.15565	0.016071	0.107596
chr22	41605700	41606012	ENSG00000100395:s:41605700-41606012	L3MBTL2	2	rs139463	400	4	0.0521926	6	0.0272161	4	0.0156558	-0.757099	-2.84573e-16	-0.757099	0.00171638	0.0474209	6.15565	0.016071	0.107596
chr22	41605700	41606012	ENSG00000100395:s:41605700-41606012	L3MBTL2	2	rs7289286	252	4	0.0521926	6	0.0272161	4	0.0156558	-0.757099	-2.84573e-16	-0.757099	0.00171638	0.0474209	6.15565	0.016071	0.107596
chr22	41605700	41606012	ENSG00000100395:s:41605700-41606012	L3MBTL2	2	rs7289294	267	4	0.0521926	6	0.0272161	4	0.0156558	-0.757099	-2.84573e-16	-0.757099	0.00171638	0.0474209	6.15565	0.016071	0.107596
chr22	41605700	41606012	ENSG00000100395:s:41605700-41606012	L3MBTL2	2	rs7289858	383	4	0.0521926	6	0.0272161	4	0.0156558	-0.757099	-2.84573e-16	-0.757099	0.00171638	0.0474209	6.15565	0.016071	0.107596
chr22	41605700	41606012	ENSG00000100395:s:41605700-41606012	L3MBTL2	2	rs7289861	385	4	0.0521926	6	0.0272161	4	0.0156558	-0.757099	-2.84573e-16	-0.757099	0.00171638	0.0474209	6.15565	0.016071	0.107596
chr22	41605700	41606012	ENSG00000100395:s:41605700-41606012	L3MBTL2	2	rs7290378	183	4	0.0521926	6	0.0272161	4	0.0156558	-0.757099	-2.84573e-16	-0.757099	0.00171638	0.0474209	6.15565	0.016071	0.107596
chr22	41605700	41606012	ENSG00000100395:s:41605700-41606012	L3MBTL2	2	rs7290545	300	4	0.0521926	6	0.0272161	4	0.0156558	-0.757099	-2.84573e-16	-0.757099	0.00171638	0.0474209	6.15565	0.016071	0.107596
chr22	41605700	41606012	ENSG00000100395:s:41605700-41606012	L3MBTL2	2	rs8139263	903	4	0.0521926	6	0.0272161	4	0.0156558	-0.757099	-2.84573e-16	-0.757099	0.00171638	0.0474209	6.15565	0.016071	0.107596
chr22	41605700	41606012	ENSG00000100395:s:41605700-41606012	L3MBTL2	2	rs85220	822	4	0.0521926	6	0.0272161	4	0.0156558	-0.757099	-2.84573e-16	-0.757099	0.00171638	0.0474209	6.15565	0.016071	0.107596
chr6	86387513	86387593	ENSG00000203875:t:86387513-86387593	SNHG5	0	rs1059307	216	3	0.999137	7	0.999814	4	0.999904	0.757067	-6.08423e-17	0.757067	0.00171758	0.0474209	10.2341	0.00308577	0.0766348
chr6	86387513	86387593	ENSG00000203875:t:86387513-86387593	SNHG5	0	rs3087978	551	3	0.999137	7	0.999814	4	0.999904	0.757067	-6.08423e-17	0.757067	0.00171758	0.0474209	10.2341	0.00308577	0.0766348
chr1	43917469	43917518	ENSG00000178922:s:43917469-43917518	HYI	0	rs2251802	168	8	0.00589498	3	0.0108421	3	0.0182483	0.756906	-1.13366e-17	0.756906	0.00172378	0.0474209	7.60568	0.00843271	0.093519
chr3	120169531	120169644	ENSG00000163430:s:120169531-120169644	FSTL1	0	rs1147706	522	3	0.00295204	4	0.00753961	7	0.0096217	0.756893	-2.67717e-17	0.756893	0.00172429	0.0474209	3.61393	0.0621747	0.161144
chr18	33718758	33718835	ENSG00000134759:s:33718758-33718835	ELP2	0	rs1785932	52	6	0.0602301	3	0.0384538	5	0.0142423	-0.756601	-2.41742e-16	-0.756601	0.00173556	0.0474788	12.3023	0.00156452	0.0729098
chr18	33718758	33718835	ENSG00000134759:s:33718758-33718835	ELP2	0	rs1785933	191	6	0.0602301	3	0.0384538	5	0.0142423	-0.756601	-2.41742e-16	-0.756601	0.00173556	0.0474788	12.3023	0.00156452	0.0729098
chr4	52729603	52729673	ENSG00000109184:t:52729603-52729673	DCUN1D4	3	rs10009426	496	7	0.00953561	5	0.0658329	2	0.131732	0.756501	-5.46862e-17	0.756501	0.0017394	0.0474985	20.4411	0.000197267	0.0373648
chr4	52729603	52729673	ENSG00000109184:t:52729603-52729673	DCUN1D4	3	rs1875921	265	7	0.00953561	5	0.0658329	2	0.131732	0.756501	-5.46862e-17	0.756501	0.0017394	0.0474985	20.4411	0.000197267	0.0373648
chr4	52729603	52729673	ENSG00000109184:t:52729603-52729673	DCUN1D4	3	rs28541599	673	7	0.00953561	5	0.0658329	2	0.131732	0.756501	-5.46862e-17	0.756501	0.0017394	0.0474985	20.4411	0.000197267	0.0373648
chr4	52729603	52729673	ENSG00000109184:t:52729603-52729673	DCUN1D4	3	rs4864614	483	7	0.00953561	5	0.0658329	2	0.131732	0.756501	-5.46862e-17	0.756501	0.0017394	0.0474985	20.4411	0.000197267	0.0373648
chr4	52729603	52729673	ENSG00000109184:t:52729603-52729673	DCUN1D4	3	rs4865195	411	7	0.00953561	5	0.0658329	2	0.131732	0.756501	-5.46862e-17	0.756501	0.0017394	0.0474985	20.4411	0.000197267	0.0373648
chr4	52729603	52729673	ENSG00000109184:t:52729603-52729673	DCUN1D4	3	rs57096052	461	7	0.00953561	5	0.0658329	2	0.131732	0.756501	-5.46862e-17	0.756501	0.0017394	0.0474985	20.4411	0.000197267	0.0373648
chr4	52729603	52729673	ENSG00000109184:t:52729603-52729673	DCUN1D4	3	rs6817312	289	7	0.00953561	5	0.0658329	2	0.131732	0.756501	-5.46862e-17	0.756501	0.0017394	0.0474985	20.4411	0.000197267	0.0373648
chr4	52729603	52729673	ENSG00000109184:t:52729603-52729673	DCUN1D4	3	rs6820927	206	7	0.00953561	5	0.0658329	2	0.131732	0.756501	-5.46862e-17	0.756501	0.0017394	0.0474985	20.4411	0.000197267	0.0373648
chr4	52729603	52729673	ENSG00000109184:t:52729603-52729673	DCUN1D4	3	rs6824707	224	7	0.00953561	5	0.0658329	2	0.131732	0.756501	-5.46862e-17	0.756501	0.0017394	0.0474985	20.4411	0.000197267	0.0373648
chr4	52729603	52729673	ENSG00000109184:t:52729603-52729673	DCUN1D4	3	rs6838249	336	7	0.00953561	5	0.0658329	2	0.131732	0.756501	-5.46862e-17	0.756501	0.0017394	0.0474985	20.4411	0.000197267	0.0373648
chr4	52729603	52729673	ENSG00000109184:t:52729603-52729673	DCUN1D4	3	rs6851073	22	7	0.00953561	5	0.0658329	2	0.131732	0.756501	-5.46862e-17	0.756501	0.0017394	0.0474985	20.4411	0.000197267	0.0373648
chr1	155106206	155106256	ENSG00000169242:t:155106206-155106256	EFNA1	1	rs12904	491	5	0.786813	5	0.85673	4	0.954105	0.756433	-4.77306e-17	0.756433	0.00174207	0.0474985	16.0742	0.000543698	0.0535161
chr1	155106206	155106256	ENSG00000169242:t:155106206-155106256	EFNA1	1	rs9297	344	5	0.786813	5	0.85673	4	0.954105	0.756433	-4.77306e-17	0.756433	0.00174207	0.0474985	16.0742	0.000543698	0.0535161
chr1	207943386	207943707	ENSG00000117335:t:207943386-207943707	CD46	0	rs10746399	686	3	0.37594	6	0.275132	5	0.133348	-0.756221	-2.68679e-16	-0.756221	0.00175031	0.0474985	6.30792	0.0149638	0.105655
chr1	207943386	207943707	ENSG00000117335:t:207943386-207943707	CD46	0	rs2488254	371	3	0.37594	6	0.275132	5	0.133348	-0.756221	-2.68679e-16	-0.756221	0.00175031	0.0474985	6.30792	0.0149638	0.105655
chr1	207943386	207943707	ENSG00000117335:t:207943386-207943707	CD46	0	rs2796271	759	3	0.37594	6	0.275132	5	0.133348	-0.756221	-2.68679e-16	-0.756221	0.00175031	0.0474985	6.30792	0.0149638	0.105655
chr19	16642795	16643560	ENSG00000085872:s:16642795-16643560	CHERP	0	rs12461448	9	9	0.125773	3	0.131995	2	0.200974	0.756076	7.83031e-18	0.756076	0.00175594	0.0474985	1.64236	0.237611	0.336429
chr11	71155901	71156004	ENSG00000172893:s:71155901-71156004	DHCR7	1	rs1044482	128	3	0.994249	6	0.9934	5	0.98014	-0.756069	-2.37467e-16	-0.756069	0.00175622	0.0474985	11.0618	0.00232756	0.0741358
chr14	20881530	20881588	ENSG00000129566:s:20881530-20881588	TEP1	0	rs1713434	3	4	0.156725	7	0.371568	3	0.774151	0.755962	-2.87925e-17	0.755962	0.00176041	0.0474985	14.9973	0.000720557	0.0617262
chr17	65353268	65353547	ENSG00000197170:s:65353268-65353547	PSMD12	0	rs11868426	645	4	0.00691372	6	0.00165216	4	0.00205001	-0.755829	-2.48603e-16	-0.755829	0.0017656	0.0474985	5.54899	0.0215636	0.117099
chr17	65353268	65353547	ENSG00000197170:s:65353268-65353547	PSMD12	0	rs12952954	771	4	0.00691372	6	0.00165216	4	0.00205001	-0.755829	-2.48603e-16	-0.755829	0.0017656	0.0474985	5.54899	0.0215636	0.117099
chr10	12212231	12212769	ENSG00000165609:s:12212231-12212769	NUDT5	0	rs10906093	365	2	0.00696785	9	0.0030477	3	0.000980466	-0.755734	-2.5864e-16	-0.755734	0.00176933	0.0474985	6.6806	0.012613	0.104224
chr19	19023793	19023855	ENSG00000268193:s:19023793-19023855	AC002985.3	0	rs3177137	60	3	0.992216	8	0.99515	3	0.998892	0.755546	-2.89025e-17	0.755546	0.00177674	0.0474985	7.59776	0.0084608	0.093519
chr20	8722111	8722220	ENSG00000182621:s:8722111-8722220	PLCB1	0	rs6118300	277	3	0.0396041	8	0.0121308	3	0.00666101	-0.755398	-2.78412e-16	-0.755398	0.00178257	0.0474985	8.53924	0.00577571	0.0871969
chr1	201115868	201115997	ENSG00000116857:s:201115868-201115997	TMEM9	1	rs4915488	374	2	0.0138701	4	0.00787522	8	0.00287192	-0.755333	-2.50392e-16	-0.755333	0.00178514	0.0474985	3.28778	0.0759732	0.177973
chr1	201115868	201115997	ENSG00000116857:s:201115868-201115997	TMEM9	1	rs4915489	634	2	0.0138701	4	0.00787522	8	0.00287192	-0.755333	-2.50392e-16	-0.755333	0.00178514	0.0474985	3.28778	0.0759732	0.177973
chr1	201115868	201115997	ENSG00000116857:s:201115868-201115997	TMEM9	1	rs6427880	679	2	0.0138701	4	0.00787522	8	0.00287192	-0.755333	-2.50392e-16	-0.755333	0.00178514	0.0474985	3.28778	0.0759732	0.177973
chr1	201115868	201115997	ENSG00000116857:s:201115868-201115997	TMEM9	1	rs6664337	886	2	0.0138701	4	0.00787522	8	0.00287192	-0.755333	-2.50392e-16	-0.755333	0.00178514	0.0474985	3.28778	0.0759732	0.177973
chr1	201115868	201115997	ENSG00000116857:s:201115868-201115997	TMEM9	1	rs7535159	682	2	0.0138701	4	0.00787522	8	0.00287192	-0.755333	-2.50392e-16	-0.755333	0.00178514	0.0474985	3.28778	0.0759732	0.177973
chr1	201115868	201115997	ENSG00000116857:s:201115868-201115997	TMEM9	1	rs7545363	875	2	0.0138701	4	0.00787522	8	0.00287192	-0.755333	-2.50392e-16	-0.755333	0.00178514	0.0474985	3.28778	0.0759732	0.177973
chr1	201115868	201115997	ENSG00000116857:s:201115868-201115997	TMEM9	1	rs8158	98	2	0.0138701	4	0.00787522	8	0.00287192	-0.755333	-2.50392e-16	-0.755333	0.00178514	0.0474985	3.28778	0.0759732	0.177973
chr19	54962467	54962559	ENSG00000167615:t:54962467-54962559	LENG8	1	rs7248412	583	2	0.252592	8	0.31214	4	0.357187	0.755262	-2.80583e-17	0.755262	0.00178795	0.0474985	3.67235	0.0600278	0.158683
chr3	9404526	9405412	ENSG00000134077:s:9404526-9405412	THUMPD3	1	rs1054975	136	2	0.817844	9	0.576953	3	0.376893	-0.755171	-2.08782e-16	-0.755171	0.00179157	0.0474985	14.6584	0.000789752	0.0617262
chr3	9404526	9405412	ENSG00000134077:s:9404526-9405412	THUMPD3	1	rs2258768	535	2	0.817844	9	0.576953	3	0.376893	-0.755171	-2.08782e-16	-0.755171	0.00179157	0.0474985	14.6584	0.000789752	0.0617262
chr3	9404526	9405412	ENSG00000134077:s:9404526-9405412	THUMPD3	1	rs2648536	322	2	0.817844	9	0.576953	3	0.376893	-0.755171	-2.08782e-16	-0.755171	0.00179157	0.0474985	14.6584	0.000789752	0.0617262
chr3	9404526	9405412	ENSG00000134077:s:9404526-9405412	THUMPD3	1	rs2728949	39	2	0.817844	9	0.576953	3	0.376893	-0.755171	-2.08782e-16	-0.755171	0.00179157	0.0474985	14.6584	0.000789752	0.0617262
chr18	47017163	47017308	ENSG00000265681:t:47017163-47017308	RPL17	1	rs1943676	82	5	0.968354	5	0.788716	4	0.711984	-0.755169	-2.19747e-16	-0.755169	0.00179165	0.0474985	13.0211	0.00125841	0.0701335
chr1	28208482	28208986	ENSG00000130775:t:28208482-28208986	THEMIS2	0	rs35119733	595	2	0.0271058	6	0.0440191	5	0.0718645	0.776427	3.8187e-18	0.776427	0.00180128	0.0474985	2.92269	0.100112	0.20356
chr1	28208482	28208986	ENSG00000130775:t:28208482-28208986	THEMIS2	0	rs3766398	823	2	0.0271058	6	0.0440191	5	0.0718645	0.776427	3.8187e-18	0.776427	0.00180128	0.0474985	2.92269	0.100112	0.20356
chr1	28208482	28208986	ENSG00000130775:t:28208482-28208986	THEMIS2	0	rs3766399	880	2	0.0271058	6	0.0440191	5	0.0718645	0.776427	3.8187e-18	0.776427	0.00180128	0.0474985	2.92269	0.100112	0.20356
chr14	74390098	74390228	ENSG00000119725:t:74390098-74390228	ZNF410	0	rs1127392	1	4	0.363485	8	0.183364	2	0.0426313	-0.754807	-2.10683e-16	-0.754807	0.00180606	0.0474985	17.8971	0.000348018	0.0476523
chr14	74390098	74390228	ENSG00000119725:t:74390098-74390228	ZNF410	0	rs11620637	225	4	0.363485	8	0.183364	2	0.0426313	-0.754807	-2.10683e-16	-0.754807	0.00180606	0.0474985	17.8971	0.000348018	0.0476523
chr13	50007454	50007529	ENSG00000102547:s:50007454-50007529	CAB39L	1	rs7336829	767	2	0.0979992	6	0.011461	6	0.00844838	-0.754713	-2.38503e-16	-0.754713	0.00180981	0.0474985	6.16451	0.016004	0.107596
chr13	50007454	50007529	ENSG00000102547:s:50007454-50007529	CAB39L	1	rs7989461	895	2	0.0979992	6	0.011461	6	0.00844838	-0.754713	-2.38503e-16	-0.754713	0.00180981	0.0474985	6.16451	0.016004	0.107596
chr11	847170	847300	ENSG00000214063:t:847170-847300	TSPAN4	4	rs11246330	490	6	0.358187	6	0.267807	2	0.179581	-0.754664	-2.68272e-16	-0.754664	0.00181177	0.0474985	7.40045	0.00919748	0.0967672
chr11	847170	847300	ENSG00000214063:t:847170-847300	TSPAN4	4	rs9704922	140	6	0.358187	6	0.267807	2	0.179581	-0.754664	-2.68272e-16	-0.754664	0.00181177	0.0474985	7.40045	0.00919748	0.0967672
chr7	50517999	50518088	ENSG00000132436:s:50517999-50518088	FIGNL1	0	rs12154303	360	3	0.662112	6	0.7615	5	0.894885	0.754577	-3.70513e-17	0.754577	0.00181525	0.0474985	9.17044	0.00453479	0.084003
chr12	52369049	52369288	ENSG00000135503:t:52369049-52369288	ACVR1B	0	rs2242106	251	4	0.945148	7	0.933971	2	0.887293	-0.775701	8.43642e-17	-0.775701	0.00183092	0.0474985	4.9631	0.031833	0.130228
chr1	52266228	52266355	ENSG00000078618:t:52266228-52266355	NRD1	0	rs8375	113	3	0.998927	6	0.998955	5	0.999306	0.754157	-1.53329e-17	0.754157	0.00183215	0.0474985	2.89056	0.0979814	0.202061
chr11	47193215	47193351	ENSG00000149182:t:47193215-47193351	ARFGAP2	1	rs11600668	214	7	0.0057057	5	0.00199005	2	0.00138751	-0.754109	-2.68327e-16	-0.754109	0.00183407	0.0474985	8.35545	0.00620986	0.0885379
chr11	47193215	47193351	ENSG00000149182:t:47193215-47193351	ARFGAP2	1	rs57323109	15	7	0.0057057	5	0.00199005	2	0.00138751	-0.754109	-2.68327e-16	-0.754109	0.00183407	0.0474985	8.35545	0.00620986	0.0885379
chr13	101316475	101316590	ENSG00000125247:t:101316475-101316590	TMTC4	0	rs1283208	212	3	0.988692	9	0.994469	2	0.997085	0.754082	-5.9023e-17	0.754082	0.00183516	0.0474985	14.6584	0.000789752	0.0617262
chr13	101316475	101316590	ENSG00000125247:t:101316475-101316590	TMTC4	0	rs945962	87	3	0.988692	9	0.994469	2	0.997085	0.754082	-5.9023e-17	0.754082	0.00183516	0.0474985	14.6584	0.000789752	0.0617262
chr12	132625648	132625965	ENSG00000185163:s:132625648-132625965	DDX51	0	rs57037358	4	5	0.889819	6	0.951601	3	0.988811	0.754003	-4.79849e-17	0.754003	0.00183835	0.0474985	7.22139	0.00993239	0.0986
chr12	132625648	132625965	ENSG00000185163:s:132625648-132625965	DDX51	0	rs9788169	460	5	0.889819	6	0.951601	3	0.988811	0.754003	-4.79849e-17	0.754003	0.00183835	0.0474985	7.22139	0.00993239	0.0986
chr14	104029299	104029461	ENSG00000256053:s:104029299-104029461	APOPT1	2	rs8007489	961	2	0.188502	7	0.167205	5	0.0858306	-0.753901	-2.69145e-16	-0.753901	0.00184249	0.0475833	6.97926	0.0110397	0.102336
chr1	175146747	175146820	ENSG00000235750:t:175146747-175146820	KIAA0040	0	rs10912903	66	5	0.392079	2	0.24855	2	0.188985	-0.877668	-1.48293e-16	-0.877668	0.00186687	0.0480823	3.61065	0.0934614	0.19741
chr1	175146747	175146820	ENSG00000235750:t:175146747-175146820	KIAA0040	0	rs2272784	73	5	0.392079	2	0.24855	2	0.188985	-0.877668	-1.48293e-16	-0.877668	0.00186687	0.0480823	3.61065	0.0934614	0.19741
chr1	175146747	175146820	ENSG00000235750:t:175146747-175146820	KIAA0040	0	rs3753554	919	5	0.392079	2	0.24855	2	0.188985	-0.877668	-1.48293e-16	-0.877668	0.00186687	0.0480823	3.61065	0.0934614	0.19741
chr1	175146747	175146820	ENSG00000235750:t:175146747-175146820	KIAA0040	0	rs3753555	809	5	0.392079	2	0.24855	2	0.188985	-0.877668	-1.48293e-16	-0.877668	0.00186687	0.0480823	3.61065	0.0934614	0.19741
chr1	175146747	175146820	ENSG00000235750:t:175146747-175146820	KIAA0040	0	rs3753556	727	5	0.392079	2	0.24855	2	0.188985	-0.877668	-1.48293e-16	-0.877668	0.00186687	0.0480823	3.61065	0.0934614	0.19741
chr1	175146747	175146820	ENSG00000235750:t:175146747-175146820	KIAA0040	0	rs3753557	493	5	0.392079	2	0.24855	2	0.188985	-0.877668	-1.48293e-16	-0.877668	0.00186687	0.0480823	3.61065	0.0934614	0.19741
chr1	175135698	175135873	ENSG00000235750:t:175135698-175135873	KIAA0040	0	rs1883102	920	6	0.0587219	2	0.0829016	6	0.13133	0.753159	-5.37153e-18	0.753159	0.00187281	0.048131	3.50453	0.0664444	0.167411
chr12	9806279	9806404	ENSG00000256594:t:9806279-9806404	RP11-705C15.2	3	rs3764024	156	2	0.361247	4	0.650245	3	0.768896	0.877521	-4.53172e-17	0.877521	0.00187443	0.0481443	4.44956	0.0653088	0.165645
chr19	44492611	44493120	ENSG00000204920:s:44492611-44493120	ZNF155	0	rs60744406	956	4	0.180007	5	0.0849347	5	0.0203769	-0.753091	-2.27381e-16	-0.753091	0.00187558	0.0481537	9.19647	0.0044908	0.084003
chr4	83816844	83816927	ENSG00000251022:s:83816844-83816927	THAP9-AS1	0	rs1031640	849	2	0.64283	4	0.763347	8	0.814317	0.752874	-9.08779e-17	0.752874	0.00188454	0.0483058	1.77692	0.214429	0.315386
chr4	83816844	83816927	ENSG00000251022:s:83816844-83816927	THAP9-AS1	0	rs1563647	232	2	0.64283	4	0.763347	8	0.814317	0.752874	-9.08779e-17	0.752874	0.00188454	0.0483058	1.77692	0.214429	0.315386
chr4	83816844	83816927	ENSG00000251022:s:83816844-83816927	THAP9-AS1	0	rs3947914	482	2	0.64283	4	0.763347	8	0.814317	0.752874	-9.08779e-17	0.752874	0.00188454	0.0483058	1.77692	0.214429	0.315386
chr11	71158656	71159124	ENSG00000172893:t:71158656-71159124	DHCR7	1	rs28364617	441	3	0.0126593	7	0.0197198	4	0.0361419	0.752753	-9.48345e-17	0.752753	0.00188952	0.0483903	4.83936	0.0310656	0.130228
chr13	32839587	32840883	ENSG00000073910:s:32839587-32840883	FRY	2	rs9534028	621	9	0.00321836	3	0.00117869	2	0.0010338	-0.752535	-2.42152e-16	-0.752535	0.00189855	0.0485435	5.2531	0.0250357	0.12258
chr19	47673075	47673180	ENSG00000142230:s:47673075-47673180	SAE1	1	rs35368210	783	5	0.944282	4	0.926929	5	0.897142	-0.752435	-2.72995e-16	-0.752435	0.00190273	0.0485435	7.40172	0.00919247	0.0967672
chr7	155499508	155499762	ENSG00000184863:s:155499508-155499762	RBM33	1	rs10278893	96	8	0.270548	4	0.287188	2	0.450852	0.752433	-1.75149e-17	0.752433	0.00190282	0.0485438	4.37163	0.0400734	0.139417
chr2	216235017	216235243	ENSG00000115414:s:216235017-216235243	FN1	0	rs2372540	57	4	0.999715	6	0.999893	4	0.999957	0.752327	-2.93875e-17	0.752327	0.00190721	0.0485576	12.4333	0.00150268	0.0719959
chr17	48625644	48625814	ENSG00000006282:s:48625644-48625814	SPATA20	0	rs8076632	13	6	0.998349	4	0.996027	4	0.995376	-0.752295	-2.40161e-16	-0.752295	0.00190854	0.0485617	6.65656	0.0127507	0.104224
chr17	48626171	48626175	ENSG00000006282:t:48626171-48626175	SPATA20	0	rs8076470	14	5	0.00123662	5	0.00303199	4	0.00381441	0.752267	-5.82782e-17	0.752267	0.00190971	0.0485654	7.32116	0.0095147	0.0967672
chr2	73445989	73446097	ENSG00000135632:t:73445989-73446097	SMYD5	0	rs7557285	935	3	0.968814	7	0.981319	4	0.987574	0.752204	-4.92665e-17	0.752204	0.00191237	0.0485737	5.94731	0.017747	0.108801
chr5	174919098	174919549	ENSG00000164466:t:174919098-174919549	SFXN1	1	rs267379	981	2	0.913947	8	0.964688	4	0.98391	0.752124	-6.7238e-17	0.752124	0.0019157	0.0485737	7.29757	0.00961154	0.0972955
chr11	34937775	34938046	ENSG00000149089:s:34937775-34938046	APIP	1	rs74344381	597	7	0.963701	3	0.900601	4	0.603684	-0.751802	-2.34197e-16	-0.751802	0.00192919	0.0485737	13.9823	0.000952741	0.0657885
chr14	23288847	23289020	ENSG00000155465:s:23288847-23289020	SLC7A7	1	rs12888930	677	7	0.356446	5	0.302407	2	0.2248	-0.751682	-2.5994e-16	-0.751682	0.00193427	0.0485737	5.24613	0.0251252	0.122585
chr2	24387179	24387204	ENSG00000219626:s:24387179-24387204	FAM228B	2	rs2288072	21	2	0.816061	6	0.497241	6	0.212018	-0.751514	-2.3561e-16	-0.751514	0.00194134	0.0485737	18.8748	0.000277856	0.0443153
chr2	24387179	24387204	ENSG00000219626:s:24387179-24387204	FAM228B	2	rs6723257	633	2	0.816061	6	0.497241	6	0.212018	-0.751514	-2.3561e-16	-0.751514	0.00194134	0.0485737	18.8748	0.000277856	0.0443153
chr3	157146111	157146277	ENSG00000197415:t:157146111-157146277	VEPH1	0	rs4680365	749	7	0.992406	3	0.997317	4	0.997367	0.751361	-1.96312e-17	0.751361	0.00194783	0.0485737	1.69975	0.227378	0.326325
chr3	157146111	157146277	ENSG00000197415:t:157146111-157146277	VEPH1	0	rs4680366	746	7	0.992406	3	0.997317	4	0.997367	0.751361	-1.96312e-17	0.751361	0.00194783	0.0485737	1.69975	0.227378	0.326325
chr15	86227653	86228677	ENSG00000170776:t:86227653-86228677	AKAP13	0	rs419216	904	2	0.991036	4	0.992778	8	0.99425	0.751328	-4.34685e-17	0.751328	0.00194924	0.0485737	6.10483	0.016462	0.107894
chr19	45996418	45996636	ENSG00000125744:s:45996418-45996636	RTN2	0	rs62109645	822	8	0.937797	3	0.904902	2	0.68443	-0.772888	4.73619e-17	-0.772888	0.00194938	0.0485737	3.86623	0.0570368	0.154726
chr12	51442657	51443213	ENSG00000050426:t:51442657-51443213	LETMD1	5	rs12379	287	4	0.208216	6	0.13384	4	0.0924665	-0.751301	-2.32153e-16	-0.751301	0.00195038	0.0485737	10.401	0.00291175	0.0751132
chr2	33752204	33752479	ENSG00000152689:s:33752204-33752479	RASGRP3	0	rs11685205	993	3	0.0194919	7	0.0107607	4	0.00646892	-0.751107	-1.70586e-16	-0.751107	0.0019586	0.0485737	5.15372	0.0263474	0.124518
chr5	137666676	137666907	ENSG00000158402:s:137666676-137666907	CDC25C	0	rs3734166	13	8	0.843495	2	0.61862	3	0.623944	-0.77265	4.07593e-17	-0.77265	0.00195966	0.0485737	9.5489	0.00479402	0.0841246
chr5	137666676	137666907	ENSG00000158402:s:137666676-137666907	CDC25C	0	rs3734167	126	8	0.843495	2	0.61862	3	0.623944	-0.77265	4.07593e-17	-0.77265	0.00195966	0.0485737	9.5489	0.00479402	0.0841246
chr5	137666676	137666907	ENSG00000158402:s:137666676-137666907	CDC25C	0	rs6596431	652	8	0.843495	2	0.61862	3	0.623944	-0.77265	4.07593e-17	-0.77265	0.00195966	0.0485737	9.5489	0.00479402	0.0841246
chr19	9545474	9545535	ENSG00000174652:s:9545474-9545535	ZNF266	0	rs6512130	877	3	0.726619	6	0.797978	5	0.920857	0.751044	-4.35e-17	0.751044	0.00196128	0.0485737	6.61464	0.0129953	0.104224
chr16	771801	771941	ENSG00000103254:s:771801-771941	FAM173A	0	rs56085648	833	6	0.791651	6	0.872651	2	0.956466	0.750949	-2.168e-17	0.750949	0.00196533	0.0485737	7.16361	0.0101842	0.0994045
chr16	90030874	90030983	ENSG00000140995:t:90030874-90030983	DEF8	0	rs13330431	363	6	0.00890043	6	0.0076173	2	0.00561045	-0.750923	-2.21203e-16	-0.750923	0.00196644	0.0485737	2.14965	0.162917	0.266427
chr17	72771499	72771991	ENSG00000109065:t:72771499-72771991	NAT9	1	rs8074137	939	4	0.0860681	8	0.0558886	2	0.0333129	-0.750906	-2.41971e-16	-0.750906	0.00196719	0.0485737	6.18757	0.0158311	0.10744
chr20	33969721	33969828	ENSG00000101019:t:33969721-33969828	UQCC1	0	rs4911496	212	4	0.0432747	4	0.0528611	6	0.0764114	0.750856	-7.79436e-18	0.750856	0.00196931	0.0485737	4.7252	0.0330217	0.130741
chr20	33969721	33969828	ENSG00000101019:t:33969721-33969828	UQCC1	0	rs6142367	699	4	0.0432747	4	0.0528611	6	0.0764114	0.750856	-7.79436e-18	0.750856	0.00196931	0.0485737	4.7252	0.0330217	0.130741
chr20	33969721	33969828	ENSG00000101019:t:33969721-33969828	UQCC1	0	rs6142369	765	4	0.0432747	4	0.0528611	6	0.0764114	0.750856	-7.79436e-18	0.750856	0.00196931	0.0485737	4.7252	0.0330217	0.130741
chr2	223773451	223773777	ENSG00000123983:t:223773451-223773777	ACSL3	2	rs12474230	997	7	0.545788	4	0.430708	3	0.246618	-0.750846	-2.57851e-16	-0.750846	0.00196977	0.0485737	17.0721	0.000423982	0.0493029
chr2	223773451	223773777	ENSG00000123983:t:223773451-223773777	ACSL3	2	rs2119160	7	7	0.545788	4	0.430708	3	0.246618	-0.750846	-2.57851e-16	-0.750846	0.00196977	0.0485737	17.0721	0.000423982	0.0493029
chr2	223773451	223773777	ENSG00000123983:t:223773451-223773777	ACSL3	2	rs6718830	629	7	0.545788	4	0.430708	3	0.246618	-0.750846	-2.57851e-16	-0.750846	0.00196977	0.0485737	17.0721	0.000423982	0.0493029
chr2	223773451	223773777	ENSG00000123983:t:223773451-223773777	ACSL3	2	rs6719075	781	7	0.545788	4	0.430708	3	0.246618	-0.750846	-2.57851e-16	-0.750846	0.00196977	0.0485737	17.0721	0.000423982	0.0493029
chr1	43917469	43917518	ENSG00000178922:s:43917469-43917518	HYI	0	rs2251804	2	8	0.00589498	2	0.009284	4	0.0171758	0.750688	-3.60982e-17	0.750688	0.00197654	0.0486035	6.70005	0.0125028	0.104224
chr7	6475993	6476164	ENSG00000164535:s:6475993-6476164	DAGLB	1	rs836534	578	6	0.972714	6	0.903855	2	0.912035	-0.750572	-2.67738e-16	-0.750572	0.00198147	0.0486252	6.21895	0.0155994	0.106935
chr7	6475993	6476164	ENSG00000164535:s:6475993-6476164	DAGLB	1	rs836539	511	6	0.972714	6	0.903855	2	0.912035	-0.750572	-2.67738e-16	-0.750572	0.00198147	0.0486252	6.21895	0.0155994	0.106935
chr1	38155205	38155558	ENSG00000116922:t:38155205-38155558	C1orf109	5	rs586252	293	2	0.107542	8	0.194523	2	0.316627	0.795305	6.70642e-18	0.795305	0.00198418	0.0486371	7.6627	0.0113978	0.102745
chr1	38155205	38155558	ENSG00000116922:t:38155205-38155558	C1orf109	5	rs678511	753	2	0.107542	8	0.194523	2	0.316627	0.795305	6.70642e-18	0.795305	0.00198418	0.0486371	7.6627	0.0113978	0.102745
chr1	38155205	38155558	ENSG00000116922:t:38155205-38155558	C1orf109	5	rs679742	516	2	0.107542	8	0.194523	2	0.316627	0.795305	6.70642e-18	0.795305	0.00198418	0.0486371	7.6627	0.0113978	0.102745
chr1	38155205	38155558	ENSG00000116922:t:38155205-38155558	C1orf109	5	rs681649	49	2	0.107542	8	0.194523	2	0.316627	0.795305	6.70642e-18	0.795305	0.00198418	0.0486371	7.6627	0.0113978	0.102745
chr8	12956856	12958414	ENSG00000164741:t:12956856-12958414	DLC1	0	rs532841	939	8	0.00438475	3	0.0017299	3	0.00155945	-0.750418	-2.67713e-16	-0.750418	0.0019881	0.0486371	6.36586	0.0145663	0.104859
chr8	12956856	12958414	ENSG00000164741:t:12956856-12958414	DLC1	0	rs793566	382	8	0.00438475	3	0.0017299	3	0.00155945	-0.750418	-2.67713e-16	-0.750418	0.0019881	0.0486371	6.36586	0.0145663	0.104859
chr10	127483449	127483796	ENSG00000188690:s:127483449-127483796	UROS	0	rs41315014	193	4	0.128043	7	0.213017	3	0.312184	0.75035	-8.71873e-17	0.75035	0.00199103	0.0486371	9.66528	0.00377848	0.0826806
chr11	34937775	34938046	ENSG00000149089:s:34937775-34938046	APIP	1	rs112032820	299	7	0.963701	4	0.879069	3	0.533421	-0.750251	-2.10177e-16	-0.750251	0.00199534	0.0486371	14.6036	0.000801666	0.0617262
chr11	34937775	34938046	ENSG00000149089:s:34937775-34938046	APIP	1	rs17432226	290	7	0.963701	4	0.879069	3	0.533421	-0.750251	-2.10177e-16	-0.750251	0.00199534	0.0486371	14.6036	0.000801666	0.0617262
chr11	34937775	34938046	ENSG00000149089:s:34937775-34938046	APIP	1	rs61734605	0	7	0.963701	4	0.879069	3	0.533421	-0.750251	-2.10177e-16	-0.750251	0.00199534	0.0486371	14.6036	0.000801666	0.0617262
chr11	34937775	34938046	ENSG00000149089:s:34937775-34938046	APIP	1	rs72926580	418	7	0.963701	4	0.879069	3	0.533421	-0.750251	-2.10177e-16	-0.750251	0.00199534	0.0486371	14.6036	0.000801666	0.0617262
chr11	34937775	34938046	ENSG00000149089:s:34937775-34938046	APIP	1	rs72928507	615	7	0.963701	4	0.879069	3	0.533421	-0.750251	-2.10177e-16	-0.750251	0.00199534	0.0486371	14.6036	0.000801666	0.0617262
chr11	34937775	34938046	ENSG00000149089:s:34937775-34938046	APIP	1	rs72930433	168	7	0.963701	4	0.879069	3	0.533421	-0.750251	-2.10177e-16	-0.750251	0.00199534	0.0486371	14.6036	0.000801666	0.0617262
chr3	158369885	158370039	ENSG00000168827:t:158369885-158370039	GFM1	0	rs1864502	532	8	0.96139	4	0.983369	2	0.986427	0.750116	-3.76508e-17	0.750116	0.00200115	0.0486371	6.28154	0.015149	0.105964
chr16	28995107	28995379	ENSG00000169682:t:28995107-28995379	SPNS1	0	rs3922668	638	3	0.0121776	8	0.00502417	3	0.00377416	-0.750087	-2.22054e-16	-0.750087	0.0020024	0.0486371	8.28233	0.00639323	0.088546
chr5	81474309	81474406	ENSG00000152348:s:81474309-81474406	ATG10	1	rs9293290	181	5	0.978337	6	0.929648	3	0.873511	-0.749897	-1.86347e-16	-0.749897	0.00201068	0.0486371	12.6768	0.00139524	0.0715855
chr12	77235762	77235886	ENSG00000186908:t:77235762-77235886	ZDHHC17	0	rs10778948	586	2	0.953042	6	0.894685	6	0.859079	-0.749849	-2.49779e-16	-0.749849	0.00201277	0.0486371	4.64538	0.0344761	0.132403
chr12	77235762	77235886	ENSG00000186908:t:77235762-77235886	ZDHHC17	0	rs10862594	698	2	0.953042	6	0.894685	6	0.859079	-0.749849	-2.49779e-16	-0.749849	0.00201277	0.0486371	4.64538	0.0344761	0.132403
chr12	77235762	77235886	ENSG00000186908:t:77235762-77235886	ZDHHC17	0	rs1587111	801	2	0.953042	6	0.894685	6	0.859079	-0.749849	-2.49779e-16	-0.749849	0.00201277	0.0486371	4.64538	0.0344761	0.132403
chr12	77235762	77235886	ENSG00000186908:t:77235762-77235886	ZDHHC17	0	rs1587112	803	2	0.953042	6	0.894685	6	0.859079	-0.749849	-2.49779e-16	-0.749849	0.00201277	0.0486371	4.64538	0.0344761	0.132403
chr12	77235762	77235886	ENSG00000186908:t:77235762-77235886	ZDHHC17	0	rs1587113	813	2	0.953042	6	0.894685	6	0.859079	-0.749849	-2.49779e-16	-0.749849	0.00201277	0.0486371	4.64538	0.0344761	0.132403
chr12	77235762	77235886	ENSG00000186908:t:77235762-77235886	ZDHHC17	0	rs2369351	872	2	0.953042	6	0.894685	6	0.859079	-0.749849	-2.49779e-16	-0.749849	0.00201277	0.0486371	4.64538	0.0344761	0.132403
chr12	77235762	77235886	ENSG00000186908:t:77235762-77235886	ZDHHC17	0	rs7968108	662	2	0.953042	6	0.894685	6	0.859079	-0.749849	-2.49779e-16	-0.749849	0.00201277	0.0486371	4.64538	0.0344761	0.132403
chr11	82612497	82612864	ENSG00000165490:s:82612497-82612864	DDIAS	2	rs10751082	458	6	0.122262	4	0.048477	2	0.00984661	-0.794579	-2.57524e-16	-0.794579	0.00201694	0.0486371	4.96603	0.0352128	0.133393
chr11	82612497	82612864	ENSG00000165490:s:82612497-82612864	DDIAS	2	rs3763813	157	6	0.122262	4	0.048477	2	0.00984661	-0.794579	-2.57524e-16	-0.794579	0.00201694	0.0486371	4.96603	0.0352128	0.133393
chr11	82612497	82612864	ENSG00000165490:s:82612497-82612864	DDIAS	2	rs3763814	22	6	0.122262	4	0.048477	2	0.00984661	-0.794579	-2.57524e-16	-0.794579	0.00201694	0.0486371	4.96603	0.0352128	0.133393
chr11	82612497	82612864	ENSG00000165490:s:82612497-82612864	DDIAS	2	rs6592088	162	6	0.122262	4	0.048477	2	0.00984661	-0.794579	-2.57524e-16	-0.794579	0.00201694	0.0486371	4.96603	0.0352128	0.133393
chr3	132437838	132437988	ENSG00000113971:s:132437838-132437988	NPHP3	0	rs11718115	376	6	0.297738	6	0.140679	2	0.0776298	-0.74971	-2.29936e-16	-0.74971	0.00201881	0.0486371	7.28816	0.00965051	0.0974376
chr11	72301977	72302400	ENSG00000186642:t:72301977-72302400	PDE2A	0	rs341087	302	3	0.00496534	5	0.0151773	4	0.0456597	0.794516	-6.67024e-18	0.794516	0.00201979	0.0486371	11.105	0.00371334	0.0826806
chr9	32989757	32990086	ENSG00000137074:t:32989757-32990086	APTX	0	rs10813918	871	4	0.0316245	6	0.100372	4	0.183853	0.749594	-7.53816e-17	0.749594	0.00202385	0.0486371	5.50281	0.0220661	0.118215
chr6	160109158	160109380	ENSG00000112096:s:160109158-160109380	SOD2	0	rs5746136	586	6	0.993799	5	0.987176	3	0.977905	-0.749414	-1.94224e-16	-0.749414	0.00203174	0.0486371	7.91309	0.0074231	0.0899124
chr6	160109158	160109380	ENSG00000112096:s:160109158-160109380	SOD2	0	rs9456442	609	6	0.993799	5	0.987176	3	0.977905	-0.749414	-1.94224e-16	-0.749414	0.00203174	0.0486371	7.91309	0.0074231	0.0899124
chr1	150999709	150999803	ENSG00000143363:t:150999709-150999803	PRUNE	2	rs12145224	912	5	0.879904	6	0.942765	3	0.96437	0.749388	-1.5938e-17	0.749388	0.00203288	0.0486371	11.0346	0.00234872	0.0741358
chr1	150999709	150999803	ENSG00000143363:t:150999709-150999803	PRUNE	2	rs6664622	555	5	0.879904	6	0.942765	3	0.96437	0.749388	-1.5938e-17	0.749388	0.00203288	0.0486371	11.0346	0.00234872	0.0741358
chr11	34937775	34938046	ENSG00000149089:s:34937775-34938046	APIP	1	rs113082065	622	6	0.965963	4	0.912984	4	0.603684	-0.749367	-2.33849e-16	-0.749367	0.00203382	0.0486371	12.9374	0.00129018	0.0711214
chr3	179399666	179399791	ENSG00000058056:t:179399666-179399791	USP13	0	rs1561843	429	2	0.97668	7	0.984281	5	0.987392	0.749364	-5.85631e-17	0.749364	0.00203393	0.0486371	3.40168	0.070778	0.171721
chr12	14587271	14587357	ENSG00000171681:t:14587271-14587357	ATF7IP	2	rs11055969	828	3	0.165419	7	0.213103	4	0.260391	0.749259	-5.16519e-17	0.749259	0.00203856	0.0486371	5.76364	0.0193982	0.112696
chr16	89831215	89831474	ENSG00000187741:s:89831215-89831474	FANCA	0	rs12925427	753	4	0.00886073	8	0.0972575	2	0.279319	0.749141	-5.76095e-17	0.749141	0.00204373	0.0486371	23.2135	0.000112854	0.0367603
chr16	89831215	89831474	ENSG00000187741:s:89831215-89831474	FANCA	0	rs12929831	722	4	0.00886073	8	0.0972575	2	0.279319	0.749141	-5.76095e-17	0.749141	0.00204373	0.0486371	23.2135	0.000112854	0.0367603
chr16	89831215	89831474	ENSG00000187741:s:89831215-89831474	FANCA	0	rs9806894	0	4	0.00886073	8	0.0972575	2	0.279319	0.749141	-5.76095e-17	0.749141	0.00204373	0.0486371	23.2135	0.000112854	0.0367603
chr1	78478735	78479303	ENSG00000162616:t:78478735-78479303	DNAJB4	3	rs3790586	60	2	0.937988	4	0.919574	8	0.883883	-0.749129	-2.65536e-16	-0.749129	0.00204428	0.0486371	8.66352	0.00550241	0.0860136
chr8	61484605	61484672	ENSG00000104388:s:61484605-61484672	RAB2A	0	rs10957145	539	6	0.00597786	6	0.00239625	2	0.000493325	-0.749091	-2.3084e-16	-0.749091	0.00204594	0.0486557	11.4968	0.00201827	0.0741358
chr8	61484605	61484672	ENSG00000104388:s:61484605-61484672	RAB2A	0	rs2981277	31	6	0.00597786	6	0.00239625	2	0.000493325	-0.749091	-2.3084e-16	-0.749091	0.00204594	0.0486557	11.4968	0.00201827	0.0741358
chr8	61484605	61484672	ENSG00000104388:s:61484605-61484672	RAB2A	0	rs3735826	183	6	0.00597786	6	0.00239625	2	0.000493325	-0.749091	-2.3084e-16	-0.749091	0.00204594	0.0486557	11.4968	0.00201827	0.0741358
chr8	61484605	61484672	ENSG00000104388:s:61484605-61484672	RAB2A	0	rs56294255	898	6	0.00597786	6	0.00239625	2	0.000493325	-0.749091	-2.3084e-16	-0.749091	0.00204594	0.0486557	11.4968	0.00201827	0.0741358
chr1	113066140	113068733	ENSG00000007341:t:113066140-113068733	ST7L	1	rs10745330	38	5	0.227842	5	0.667981	3	0.922519	0.770628	1.11262e-17	0.770628	0.0020488	0.0486877	24.8217	0.000132491	0.0373648
chr1	113066140	113068733	ENSG00000007341:t:113066140-113068733	ST7L	1	rs10776756	475	5	0.227842	5	0.667981	3	0.922519	0.770628	1.11262e-17	0.770628	0.0020488	0.0486877	24.8217	0.000132491	0.0373648
chr1	113066140	113068733	ENSG00000007341:t:113066140-113068733	ST7L	1	rs6679414	484	5	0.227842	5	0.667981	3	0.922519	0.770628	1.11262e-17	0.770628	0.0020488	0.0486877	24.8217	0.000132491	0.0373648
chr6	86387854	86387977	ENSG00000203875:s:86387854-86387977	SNHG5	0	rs1059307	34	3	0.959515	7	0.992157	4	0.99556	0.74895	-7.74107e-17	0.74895	0.00205217	0.0487255	8.50344	0.00585738	0.0872376
chr6	86387854	86387977	ENSG00000203875:s:86387854-86387977	SNHG5	0	rs3087978	369	3	0.959515	7	0.992157	4	0.99556	0.74895	-7.74107e-17	0.74895	0.00205217	0.0487255	8.50344	0.00585738	0.0872376
chr1	38409312	38409341	ENSG00000204084:s:38409312-38409341	INPP5B	0	rs28564506	465	4	0.0440869	4	0.0245657	6	0.115071	0.7485	-7.55031e-17	0.7485	0.0020721	0.0489487	8.82132	0.00517713	0.0844854
chr17	49230897	49231023	ENSG00000239672:s:49230897-49231023	NME1	0	rs11556835	222	2	0.0243587	9	0.0311693	3	0.0536128	0.748425	-3.59106e-17	0.748425	0.00207548	0.0489487	2.41914	0.134668	0.239912
chr17	49230951	49231023	ENSG00000011052:s:49230951-49231023	NME2	0	rs11556835	41	2	0.024957	9	0.0317346	3	0.0518142	0.748425	-3.59106e-17	0.748425	0.00207548	0.0489487	2.41914	0.134668	0.239912
chr21	34619023	34619195	ENSG00000159110:t:34619023-34619195	IFNAR2	0	rs62226156	932	3	0.00267242	5	0.00268835	6	0.00165731	-0.74805	-2.09933e-16	-0.74805	0.00209221	0.0492188	5.32963	0.0240779	0.122213
chr21	34619023	34619195	ENSG00000159110:t:34619023-34619195	IFNAR2	0	rs62226157	931	3	0.00267242	5	0.00268835	6	0.00165731	-0.74805	-2.09933e-16	-0.74805	0.00209221	0.0492188	5.32963	0.0240779	0.122213
chr14	90866322	90866775	ENSG00000198668:t:90866322-90866775	CALM1	4	rs12885713	220	6	0.0219752	4	0.025135	4	0.0347003	0.747964	-4.29072e-17	0.747964	0.00209608	0.0492813	10.5944	0.00272445	0.0744033
chr14	90866322	90866775	ENSG00000198668:t:90866322-90866775	CALM1	4	rs2300496	299	6	0.0219752	4	0.025135	4	0.0347003	0.747964	-4.29072e-17	0.747964	0.00209608	0.0492813	10.5944	0.00272445	0.0744033
chr14	90866322	90866775	ENSG00000198668:t:90866322-90866775	CALM1	4	rs2300500	286	6	0.0219752	4	0.025135	4	0.0347003	0.747964	-4.29072e-17	0.747964	0.00209608	0.0492813	10.5944	0.00272445	0.0744033
chr18	61645533	61645710	ENSG00000166401:t:61645533-61645710	SERPINB8	1	rs6567407	196	9	0.41728	2	0.322346	3	0.287575	-0.747472	-2.48478e-16	-0.747472	0.0021183	0.04964	4.53459	0.0366224	0.135036
chr9	110081033	110081160	ENSG00000119318:s:110081033-110081160	RAD23B	0	rs10816492	337	3	0.999108	7	0.999485	4	0.999554	0.747423	-2.21144e-17	0.747423	0.00212048	0.04964	5.28168	0.0246728	0.122213
chr9	110081033	110081160	ENSG00000119318:s:110081033-110081160	RAD23B	0	rs1323809	568	3	0.999108	7	0.999485	4	0.999554	0.747423	-2.21144e-17	0.747423	0.00212048	0.04964	5.28168	0.0246728	0.122213
chr7	84669989	84670058	ENSG00000153993:t:84669989-84670058	SEMA3D	0	rs2372508	592	3	0.994834	5	0.986941	4	0.97595	-0.792273	-2.38694e-16	-0.792273	0.00212386	0.04964	8.63759	0.00805629	0.092449
chr12	6878769	6878840	ENSG00000159335:s:6878769-6878840	PTMS	0	rs4764622	115	6	0.0344899	5	0.0602148	3	0.0867621	0.747153	-2.45666e-18	0.747153	0.00213277	0.04964	2.15988	0.161724	0.265171
chr2	151343782	151343969	ENSG00000115963:t:151343782-151343969	RND3	3	rs2334309	18	6	0.21488	6	0.345524	2	0.384841	0.747024	-2.92307e-17	0.747024	0.00213867	0.04964	5.65935	0.0204165	0.114351
chr18	691068	691106	ENSG00000132199:s:691068-691106	ENOSF1	0	rs2606250	371	4	0.996231	4	0.996462	6	0.997317	0.746963	-2.02349e-17	0.746963	0.00214145	0.04964	2.40328	0.136161	0.241585
chr1	156294763	156294880	ENSG00000163468:t:156294763-156294880	CCT3	2	rs2764403	264	7	0.000333587	5	0.00501245	2	0.00707393	0.746925	-4.41524e-17	0.746925	0.00214318	0.04964	13.6941	0.00103412	0.0665962
chr17	73316422	73316634	ENSG00000177885:t:73316422-73316634	GRB2	0	rs12943707	230	3	0.00647554	3	0.00581782	8	0.0107222	0.746901	-2.80997e-17	0.746901	0.00214428	0.04964	2.08567	0.170619	0.273927
chr17	73316422	73316634	ENSG00000177885:t:73316422-73316634	GRB2	0	rs12945743	297	3	0.00647554	3	0.00581782	8	0.0107222	0.746901	-2.80997e-17	0.746901	0.00214428	0.04964	2.08567	0.170619	0.273927
chr17	73316422	73316634	ENSG00000177885:t:73316422-73316634	GRB2	0	rs12946365	96	3	0.00647554	3	0.00581782	8	0.0107222	0.746901	-2.80997e-17	0.746901	0.00214428	0.04964	2.08567	0.170619	0.273927
chr17	73316422	73316634	ENSG00000177885:t:73316422-73316634	GRB2	0	rs2385263	862	3	0.00647554	3	0.00581782	8	0.0107222	0.746901	-2.80997e-17	0.746901	0.00214428	0.04964	2.08567	0.170619	0.273927
chr17	73316422	73316634	ENSG00000177885:t:73316422-73316634	GRB2	0	rs8079197	45	3	0.00647554	3	0.00581782	8	0.0107222	0.746901	-2.80997e-17	0.746901	0.00214428	0.04964	2.08567	0.170619	0.273927
chr17	73316422	73316634	ENSG00000177885:t:73316422-73316634	GRB2	0	rs9891824	658	3	0.00647554	3	0.00581782	8	0.0107222	0.746901	-2.80997e-17	0.746901	0.00214428	0.04964	2.08567	0.170619	0.273927
chr14	31091318	31091668	ENSG00000092108:s:31091318-31091668	SCFD1	1	rs10147257	990	6	0.0497081	5	0.052518	3	0.0807738	0.746855	-5.98254e-17	0.746855	0.00214637	0.04964	6.16281	0.0160168	0.107596
chr12	76687593	76687785	ENSG00000257219:s:76687593-76687785	RP11-54A9.1	0	rs55729962	26	4	0.393212	8	0.659356	2	0.817044	0.746788	-6.58568e-17	0.746788	0.00214943	0.04964	8.13159	0.00679186	0.0894519
chr5	31530905	31531031	ENSG00000113360:t:31530905-31531031	DROSHA	2	rs17409755	92	5	0.751572	6	0.879912	3	0.945737	0.746703	-5.39469e-17	0.746703	0.00215332	0.04964	17.5715	0.000375909	0.0476523
chr17	27896036	27896104	ENSG00000167543:t:27896036-27896104	TP53I13	0	rs497993	2	3	0.101403	6	0.0736039	5	0.00249941	-0.746689	-2.67092e-16	-0.746689	0.00215401	0.04964	14.1611	0.000906059	0.0649675
chr1	113124997	113125094	ENSG00000007341:s:113124997-113125094	ST7L	2	rs10776757	634	3	0.0184792	7	0.0144947	4	0.00468722	-0.746617	-2.2759e-16	-0.746617	0.00215731	0.04964	9.1976	0.0044889	0.084003
chr4	17513573	17513857	ENSG00000151552:s:17513573-17513857	QDPR	1	rs3733574	141	5	0.833446	6	0.892979	3	0.932566	0.746503	-3.21643e-17	0.746503	0.00216252	0.04964	3.96788	0.0504203	0.146228
chr8	86129615	86129931	ENSG00000176731:t:86129615-86129931	C8orf59	2	rs67573812	89	2	0.647236	4	0.320099	8	0.000275124	-0.746426	-2.29408e-16	-0.746426	0.00216611	0.04964	16.619	0.000474008	0.0493029
chr8	86129615	86129931	ENSG00000176731:t:86129615-86129931	C8orf59	2	rs6990449	232	2	0.647236	4	0.320099	8	0.000275124	-0.746426	-2.29408e-16	-0.746426	0.00216611	0.04964	16.619	0.000474008	0.0493029
chr8	86129615	86129931	ENSG00000176731:t:86129615-86129931	C8orf59	2	rs6990452	227	2	0.647236	4	0.320099	8	0.000275124	-0.746426	-2.29408e-16	-0.746426	0.00216611	0.04964	16.619	0.000474008	0.0493029
chr7	133974084	133979831	ENSG00000205060:t:133974084-133979831	SLC35B4	0	rs1421484	36	2	0.855947	9	0.934723	3	0.98486	0.746348	1.34531e-18	0.746348	0.00216971	0.04964	19.4925	0.000242127	0.0410826
chr7	133974084	133979831	ENSG00000205060:t:133974084-133979831	SLC35B4	0	rs1862050	144	2	0.855947	9	0.934723	3	0.98486	0.746348	1.34531e-18	0.746348	0.00216971	0.04964	19.4925	0.000242127	0.0410826
chr7	133974084	133979831	ENSG00000205060:t:133974084-133979831	SLC35B4	0	rs2241334	606	2	0.855947	9	0.934723	3	0.98486	0.746348	1.34531e-18	0.746348	0.00216971	0.04964	19.4925	0.000242127	0.0410826
chr3	20215741	20216547	ENSG00000129810:s:20215741-20216547	SGOL1	0	rs978928	951	4	0.173105	6	0.161358	3	0.0709245	-0.767794	9.05836e-17	-0.767794	0.00217903	0.04964	4.90047	0.0328527	0.130364
chr1	206778753	206778860	ENSG00000143486:s:206778753-206778860	EIF2D	1	rs6658181	461	3	0.996076	7	0.991567	4	0.979457	-0.74605	-2.75009e-16	-0.74605	0.00218347	0.04964	8.76575	0.00528901	0.0846791
chr1	206778753	206778860	ENSG00000143486:s:206778753-206778860	EIF2D	1	rs6701984	593	3	0.996076	7	0.991567	4	0.979457	-0.74605	-2.75009e-16	-0.74605	0.00218347	0.04964	8.76575	0.00528901	0.0846791
chr11	35219404	35220102	ENSG00000026508:s:35219404-35220102	CD44	3	rs2421826	953	2	0.947622	5	0.893797	4	0.723377	-0.816102	9.05178e-17	-0.816102	0.00218557	0.04964	8.47574	0.0105675	0.100274
chr19	46191645	46191824	ENSG00000125743:s:46191645-46191824	SNRPD2	0	rs1964272	743	3	0.000919424	4	0.000575341	7	0.000259459	-0.745992	-1.77984e-16	-0.745992	0.00218619	0.04964	3.05238	0.0882094	0.190991
chr3	52563166	52563350	ENSG00000168268:t:52563166-52563350	NT5DC2	3	rs12489732	641	8	0.952457	4	0.978633	2	0.985001	0.745952	2.85153e-18	0.745952	0.00218802	0.04964	2.48328	0.128824	0.233874
chr3	33087612	33087724	ENSG00000170266:s:33087612-33087724	GLB1	0	rs34173901	302	9	0.00367297	3	0.0112144	2	0.0221969	0.7459	-4.32586e-17	0.7459	0.00219045	0.04964	7.19358	0.0100527	0.098646
chr3	33087612	33087724	ENSG00000170266:s:33087612-33087724	GLB1	0	rs34840292	67	9	0.00367297	3	0.0112144	2	0.0221969	0.7459	-4.32586e-17	0.7459	0.00219045	0.04964	7.19358	0.0100527	0.098646
chr3	33087612	33087724	ENSG00000170266:s:33087612-33087724	GLB1	0	rs35000357	230	9	0.00367297	3	0.0112144	2	0.0221969	0.7459	-4.32586e-17	0.7459	0.00219045	0.04964	7.19358	0.0100527	0.098646
chr3	33087612	33087724	ENSG00000170266:s:33087612-33087724	GLB1	0	rs35480293	114	9	0.00367297	3	0.0112144	2	0.0221969	0.7459	-4.32586e-17	0.7459	0.00219045	0.04964	7.19358	0.0100527	0.098646
chr3	33087612	33087724	ENSG00000170266:s:33087612-33087724	GLB1	0	rs6780220	81	9	0.00367297	3	0.0112144	2	0.0221969	0.7459	-4.32586e-17	0.7459	0.00219045	0.04964	7.19358	0.0100527	0.098646
chr6	53986245	53986400	ENSG00000146147:t:53986245-53986400	MLIP	3	rs1830949	299	2	0.959238	6	0.974291	4	0.990163	0.790878	-5.67771e-17	0.790878	0.00219061	0.0496416	5.5776	0.0265674	0.124741
chr6	42976795	42976965	ENSG00000112640:t:42976795-42976965	PPP2R5D	0	rs6458318	19	7	0.0529299	4	0.037544	3	0.0285566	-0.745766	-2.48221e-16	-0.745766	0.00219667	0.049703	4.48828	0.037566	0.136018
chr3	158369885	158370039	ENSG00000168827:t:158369885-158370039	GFM1	0	rs12639052	285	2	0.960745	5	0.963563	7	0.979734	0.745714	-4.12708e-17	0.745714	0.0021991	0.0497276	2.53922	0.123971	0.228853
chr21	47716076	47716144	ENSG00000182362:t:47716076-47716144	YBEY	2	rs2839196	1000	2	0.786068	8	0.858862	4	0.917422	0.745688	-6.99703e-17	0.745688	0.00220034	0.0497402	5.98872	0.0173981	0.107894
chr2	85572636	85573476	ENSG00000042445:s:85572636-85573476	RETSAT	0	rs3755017	377	9	0.996914	3	0.997251	2	0.997731	0.745662	-6.10351e-17	0.745662	0.00220154	0.0497524	2.31376	0.144965	0.250501

## Sheet: SMC+EC, p<0.05
# chromosome	ref_start	ref_end	lsv_id	gene_name	jn_idx	snp_id	distance	num_homo_a	epsi_homo_a	num_hetero	epsi_hetero	num_homo_b	epsi_homo_b	slope	intercept	linreg_stat	linreg_pval	linreg_fdr	ftest_stat	ftest_pval	ftest_fdr
chr17	79214787	79215081	ENSG00000224877:t:79214787-79215081	C17orf89	0	rs2255166	80	3	0.818558	8	0.914729	3	0.957089	0.854067	6.34223e-17	0.854067	0.00010106	0.0162382	25.0597	8.01076e-05	0.0367603
chr4	84379499	84380297	ENSG00000163319:s:84379499-84380297	MRPS18C	0	rs1126971	426	4	0.9948	6	0.970109	4	0.941546	-0.854001	-2.7712e-16	-0.854001	0.000101321	0.0162382	29.3171	3.90965e-05	0.0367603
chr4	84379499	84380297	ENSG00000163319:s:84379499-84380297	MRPS18C	0	rs12505955	182	4	0.9948	6	0.970109	4	0.941546	-0.854001	-2.7712e-16	-0.854001	0.000101321	0.0162382	29.3171	3.90965e-05	0.0367603
chr3	183854400	183854767	ENSG00000145191:t:183854400-183854767	EIF2B5	0	rs2292611	507	8	0.984974	4	0.994491	2	0.996768	0.853996	2.44243e-17	0.853996	0.000101337	0.0162382	6.64331	0.0128275	0.104224
chr14	76201538	76201632	ENSG00000119685:s:76201538-76201632	TTLL5	2	rs1035613	388	3	0.744839	2	0.643667	8	0.59596	-0.871983	6.39482e-17	-0.871983	0.000101973	0.0255889	8.98614	0.0058393	0.123566
chr7	151057227	151058000	ENSG00000013374:s:151057227-151058000	NUB1	0	rs12703123	20	3	0.00343177	6	0.101414	5	0.227747	0.853809	-4.79511e-17	0.853809	0.000102077	0.0162382	18.1638	0.000326988	0.0476523
chr7	151057227	151058000	ENSG00000013374:s:151057227-151058000	NUB1	0	rs141765389	35	3	0.00343177	6	0.101414	5	0.227747	0.853809	-4.79511e-17	0.853809	0.000102077	0.0162382	18.1638	0.000326988	0.0476523
chr7	151057227	151058000	ENSG00000013374:s:151057227-151058000	NUB1	0	rs406624	478	3	0.00343177	6	0.101414	5	0.227747	0.853809	-4.79511e-17	0.853809	0.000102077	0.0162382	18.1638	0.000326988	0.0476523
chr7	151057227	151058000	ENSG00000013374:s:151057227-151058000	NUB1	0	rs7782047	7	3	0.00343177	6	0.101414	5	0.227747	0.853809	-4.79511e-17	0.853809	0.000102077	0.0162382	18.1638	0.000326988	0.0476523
chr6	34725183	34725328	ENSG00000124562:s:34725183-34725328	SNRPC	0	rs11965761	853	6	0.976451	6	0.99153	2	0.997701	0.853337	-1.4168e-17	0.853337	0.000103959	0.0255889	11.4968	0.00201827	0.118967
chr6	34725183	34725328	ENSG00000124562:s:34725183-34725328	SNRPC	0	rs9469861	805	6	0.976451	6	0.99153	2	0.997701	0.853337	-1.4168e-17	0.853337	0.000103959	0.0255889	11.4968	0.00201827	0.118967
chr6	34725183	34725328	ENSG00000124562:s:34725183-34725328	SNRPC	0	rs9469862	524	6	0.976451	6	0.99153	2	0.997701	0.853337	-1.4168e-17	0.853337	0.000103959	0.0255889	11.4968	0.00201827	0.118967
chr3	124738106	124738441	ENSG00000173706:s:124738106-124738441	HEG1	0	rs6438872	142	3	0.956756	5	0.889706	6	0.782478	-0.852634	-3.01764e-16	-0.852634	0.000106814	0.0168628	24.694	8.55922e-05	0.0367603
chr3	124738106	124738441	ENSG00000173706:s:124738106-124738441	HEG1	0	rs6438873	207	3	0.956756	5	0.889706	6	0.782478	-0.852634	-3.01764e-16	-0.852634	0.000106814	0.0168628	24.694	8.55922e-05	0.0367603
chr3	124738106	124738441	ENSG00000173706:s:124738106-124738441	HEG1	0	rs7619979	954	3	0.956756	5	0.889706	6	0.782478	-0.852634	-3.01764e-16	-0.852634	0.000106814	0.0168628	24.694	8.55922e-05	0.0367603
chr1	236156945	236157172	ENSG00000116962:t:236156945-236157172	NID1	0	rs10803231	420	2	0.092705	6	0.0251707	6	0.00409415	-0.852253	-2.80256e-16	-0.852253	0.000108388	0.0255889	14.5917	0.000804279	0.113778
chr1	236156945	236157172	ENSG00000116962:t:236156945-236157172	NID1	0	rs1475308	375	2	0.092705	6	0.0251707	6	0.00409415	-0.852253	-2.80256e-16	-0.852253	0.000108388	0.0255889	14.5917	0.000804279	0.113778
chr1	236156945	236157172	ENSG00000116962:t:236156945-236157172	NID1	0	rs2031487	118	2	0.092705	6	0.0251707	6	0.00409415	-0.852253	-2.80256e-16	-0.852253	0.000108388	0.0255889	14.5917	0.000804279	0.113778
chr1	155289402	155289479	ENSG00000160752:s:155289402-155289479	FDPS	1	rs11264361	40	5	0.00186742	6	0.0194946	3	0.0342747	0.852233	-1.03693e-17	0.852233	0.000108472	0.0255889	17.5715	0.000375909	0.113778
chr1	155289585	155289719	ENSG00000160752:t:155289585-155289719	FDPS	1	rs11264361	39	5	0.00192946	6	0.018561	3	0.0357677	0.852233	-1.03693e-17	0.852233	0.000108472	0.0255889	17.5715	0.000375909	0.113778
chr7	102079391	102079628	ENSG00000160991:t:102079391-102079628	ORAI2	0	rs1133471	103	5	0.0339934	7	0.0805989	2	0.195692	0.851734	-3.82e-17	0.851734	0.000110561	0.0173568	19.3815	0.000248126	0.0410826
chr7	102079391	102079628	ENSG00000160991:t:102079391-102079628	ORAI2	0	rs12669274	218	5	0.0339934	7	0.0805989	2	0.195692	0.851734	-3.82e-17	0.851734	0.000110561	0.0173568	19.3815	0.000248126	0.0410826
chr7	102079391	102079628	ENSG00000160991:t:102079391-102079628	ORAI2	0	rs183815472	113	5	0.0339934	7	0.0805989	2	0.195692	0.851734	-3.82e-17	0.851734	0.000110561	0.0173568	19.3815	0.000248126	0.0410826
chr7	102079391	102079628	ENSG00000160991:t:102079391-102079628	ORAI2	0	rs6977040	300	5	0.0339934	7	0.0805989	2	0.195692	0.851734	-3.82e-17	0.851734	0.000110561	0.0173568	19.3815	0.000248126	0.0410826
chr4	44680444	44680804	ENSG00000151806:s:44680444-44680804	GUF1	0	rs6447368	7	3	0.69618	8	0.797911	2	0.940096	0.868799	3.84308e-17	0.868799	0.000115981	0.0255889	9.55589	0.00478251	0.123566
chr4	44680444	44680804	ENSG00000151806:s:44680444-44680804	GUF1	0	rs7673246	441	3	0.69618	8	0.797911	2	0.940096	0.868799	3.84308e-17	0.868799	0.000115981	0.0255889	9.55589	0.00478251	0.123566
chr17	57816198	57816308	ENSG00000062716:t:57816198-57816308	VMP1	0	rs2777898	590	5	0.0249979	4	0.0328309	5	0.0529584	0.850168	-1.66347e-17	0.850168	0.000117337	0.0255889	5.97102	0.0175462	0.131809
chr17	57816198	57816308	ENSG00000062716:t:57816198-57816308	VMP1	0	rs8070345	559	5	0.0249979	4	0.0328309	5	0.0529584	0.850168	-1.66347e-17	0.850168	0.000117337	0.0255889	5.97102	0.0175462	0.131809
chr5	68606945	68607031	ENSG00000183323:t:68606945-68607031	CCDC125	0	rs6877725	811	3	0.061413	8	0.124308	3	0.308167	0.850097	-5.07408e-17	0.850097	0.000117653	0.0182918	13.7467	0.00101868	0.0665962
chr9	32493759	32493940	ENSG00000107201:t:32493759-32493940	DDX58	0	rs10813831	87	2	0.00485834	7	0.00877025	3	0.0244681	0.887391	-3.30895e-17	0.887391	0.000117709	0.0255889	5.97916	0.0222836	0.141376
chr9	32493759	32493940	ENSG00000107201:t:32493759-32493940	DDX58	0	rs11791921	913	2	0.00485834	7	0.00877025	3	0.0244681	0.887391	-3.30895e-17	0.887391	0.000117709	0.0255889	5.97916	0.0222836	0.141376
chr4	84378062	84378111	ENSG00000163319:s:84378062-84378111	MRPS18C	2	rs1126971	426	4	0.0100812	6	0.0446544	4	0.0842224	0.849754	-3.86937e-17	0.849754	0.000119185	0.0255889	12.4333	0.00150268	0.116853
chr4	84378062	84378111	ENSG00000163319:s:84378062-84378111	MRPS18C	2	rs12505955	182	4	0.0100812	6	0.0446544	4	0.0842224	0.849754	-3.86937e-17	0.849754	0.000119185	0.0255889	12.4333	0.00150268	0.116853
chr4	84378062	84378111	ENSG00000163319:s:84378062-84378111	MRPS18C	2	rs2279658	614	4	0.0100812	6	0.0446544	4	0.0842224	0.849754	-3.86937e-17	0.849754	0.000119185	0.0255889	12.4333	0.00150268	0.116853
chr6	160103171	160103670	ENSG00000112096:t:160103171-160103670	SOD2	0	rs2758332	202	4	0.0133661	7	0.00809956	3	0.00246249	-0.849619	-2.95741e-16	-0.849619	0.000119792	0.0182918	17.6054	0.000372883	0.0476523
chr1	24785378	24785466	ENSG00000001461:t:24785378-24785466	NIPAL3	0	rs2235558	548	3	0.994367	4	0.989489	6	0.982175	-0.867908	5.72828e-17	-0.867908	0.000120164	0.0255889	5.12584	0.0293559	0.14886
chr2	61389977	61390090	ENSG00000237651:t:61389977-61390090	C2orf74	0	rs11688322	824	5	0.985879	7	0.996011	2	0.998461	0.849061	3.7108e-17	0.849061	0.000122325	0.0182918	24.6248	8.66793e-05	0.0367603
chr2	61389977	61390090	ENSG00000237651:t:61389977-61390090	C2orf74	0	rs1177275	853	5	0.985879	7	0.996011	2	0.998461	0.849061	3.7108e-17	0.849061	0.000122325	0.0182918	24.6248	8.66793e-05	0.0367603
chr2	61389977	61390090	ENSG00000237651:t:61389977-61390090	C2orf74	0	rs1729673	55	5	0.985879	7	0.996011	2	0.998461	0.849061	3.7108e-17	0.849061	0.000122325	0.0182918	24.6248	8.66793e-05	0.0367603
chr2	61389977	61390090	ENSG00000237651:t:61389977-61390090	C2orf74	0	rs3213944	33	5	0.985879	7	0.996011	2	0.998461	0.849061	3.7108e-17	0.849061	0.000122325	0.0182918	24.6248	8.66793e-05	0.0367603
chr2	61389977	61390090	ENSG00000237651:t:61389977-61390090	C2orf74	0	rs34279970	176	5	0.985879	7	0.996011	2	0.998461	0.849061	3.7108e-17	0.849061	0.000122325	0.0182918	24.6248	8.66793e-05	0.0367603
chr18	47017163	47017308	ENSG00000265681:t:47017163-47017308	RPL17	1	rs1943676	82	5	0.94815	5	0.843775	4	0.69896	-0.849015	-2.45905e-16	-0.849015	0.000122536	0.0255889	27.2143	5.50733e-05	0.11013
chr1	40214575	40214760	ENSG00000084072:t:40214575-40214760	PPIE	2	rs12086750	872	5	0.00427111	7	0.0497323	2	0.0990027	0.848928	1.32942e-17	0.848928	0.000122939	0.0255889	14.4707	0.00083143	0.113778
chr1	40214575	40214760	ENSG00000084072:t:40214575-40214760	PPIE	2	rs41267029	72	5	0.00427111	7	0.0497323	2	0.0990027	0.848928	1.32942e-17	0.848928	0.000122939	0.0255889	14.4707	0.00083143	0.113778
chr1	40214575	40214760	ENSG00000084072:t:40214575-40214760	PPIE	2	rs56064244	549	5	0.00427111	7	0.0497323	2	0.0990027	0.848928	1.32942e-17	0.848928	0.000122939	0.0255889	14.4707	0.00083143	0.113778
chr1	40214575	40214760	ENSG00000084072:t:40214575-40214760	PPIE	2	rs58589165	769	5	0.00427111	7	0.0497323	2	0.0990027	0.848928	1.32942e-17	0.848928	0.000122939	0.0255889	14.4707	0.00083143	0.113778
chr1	40214575	40214760	ENSG00000084072:t:40214575-40214760	PPIE	2	rs7518431	369	5	0.00427111	7	0.0497323	2	0.0990027	0.848928	1.32942e-17	0.848928	0.000122939	0.0255889	14.4707	0.00083143	0.113778
chr1	40214575	40214760	ENSG00000084072:t:40214575-40214760	PPIE	2	rs7520588	50	5	0.00427111	7	0.0497323	2	0.0990027	0.848928	1.32942e-17	0.848928	0.000122939	0.0255889	14.4707	0.00083143	0.113778
chr6	160113693	160113895	ENSG00000112096:s:160113693-160113895	SOD2	1	rs2070994	329	4	0.0323318	8	0.055755	2	0.0865274	0.848471	2.59512e-17	0.848471	0.000125057	0.0255889	23.2135	0.000112854	0.11013
chr6	160113693	160113895	ENSG00000112096:s:160113693-160113895	SOD2	1	rs2758331	995	4	0.0323318	8	0.055755	2	0.0865274	0.848471	2.59512e-17	0.848471	0.000125057	0.0255889	23.2135	0.000112854	0.11013
chr6	160113693	160113895	ENSG00000112096:s:160113693-160113895	SOD2	1	rs2758343	879	4	0.0323318	8	0.055755	2	0.0865274	0.848471	2.59512e-17	0.848471	0.000125057	0.0255889	23.2135	0.000112854	0.11013
chr6	160113693	160113895	ENSG00000112096:s:160113693-160113895	SOD2	1	rs2855116	60	4	0.0323318	8	0.055755	2	0.0865274	0.848471	2.59512e-17	0.848471	0.000125057	0.0255889	23.2135	0.000112854	0.11013
chr20	2481302	2481388	ENSG00000088876:t:2481302-2481388	ZNF343	2	rs6083505	693	8	0.171802	3	0.27549	2	0.370195	0.866892	5.72163e-17	0.866892	0.00012508	0.0182918	13.0289	0.00164063	0.0729098
chr3	14984291	14987661	ENSG00000225733:t:14984291-14987661	FGD5-AS1	3	rs6791192	399	4	0.732096	7	0.675816	3	0.590919	-0.848214	-2.02432e-16	-0.848214	0.000126259	0.0182918	7.25627	0.00978394	0.0981176
chr2	242606011	242606253	ENSG00000168397:t:242606011-242606253	ATG4B	2	rs151200016	540	10	0.991837	2	0.984461	2	0.981723	-0.84729	-2.05862e-16	-0.84729	0.000130667	0.0255889	5.29808	0.0244674	0.143329
chr18	694248	694334	ENSG00000132199:t:694248-694334	ENOSF1	2	rs2847604	287	5	0.800974	6	0.873715	3	0.912881	0.847203	-1.41564e-17	0.847203	0.000131089	0.0184128	27.7125	5.06799e-05	0.0367603
chr7	56046043	56046292	ENSG00000146729:s:56046043-56046292	GBAS	2	rs60160896	972	5	0.996775	7	0.991139	2	0.981934	-0.847029	-2.65515e-16	-0.847029	0.000131935	0.0255889	10.0189	0.00332863	0.123566
chr8	62596112	62596749	ENSG00000198363:s:62596112-62596749	ASPH	0	rs2882536	258	4	0.0252952	8	0.0435716	2	0.0572035	0.846939	-4.44251e-17	0.846939	0.000132375	0.0255889	6.73311	0.012318	0.129999
chr8	62596112	62596749	ENSG00000198363:s:62596112-62596749	ASPH	0	rs4633055	473	4	0.0252952	8	0.0435716	2	0.0572035	0.846939	-4.44251e-17	0.846939	0.000132375	0.0255889	6.73311	0.012318	0.129999
chr11	126110687	126111176	ENSG00000197798:t:126110687-126111176	FAM118B	0	rs655626	770	3	0.00520055	7	0.00975281	4	0.0366116	0.846801	-9.97287e-18	0.846801	0.000133051	0.0255889	13.4316	0.0011155	0.115062
chr11	17304336	17304490	ENSG00000070081:s:17304336-17304490	NUCB2	2	rs214067	823	4	0.0430116	8	0.0572545	2	0.0938019	0.846082	-2.47152e-17	0.846082	0.000136615	0.0184128	7.61057	0.00841541	0.0934963
chr11	17304336	17304490	ENSG00000070081:s:17304336-17304490	NUCB2	2	rs214069	592	4	0.0430116	8	0.0572545	2	0.0938019	0.846082	-2.47152e-17	0.846082	0.000136615	0.0184128	7.61057	0.00841541	0.0934963
chr11	17304336	17304490	ENSG00000070081:s:17304336-17304490	NUCB2	2	rs214071	286	4	0.0430116	8	0.0572545	2	0.0938019	0.846082	-2.47152e-17	0.846082	0.000136615	0.0184128	7.61057	0.00841541	0.0934963
chr1	155103680	155104110	ENSG00000169242:s:155103680-155104110	EFNA1	0	rs4390169	75	4	0.980185	6	0.899818	4	0.816091	-0.845989	-2.68078e-16	-0.845989	0.000137084	0.0184128	22.7381	0.000123708	0.0370885
chr1	155103680	155104110	ENSG00000169242:s:155103680-155104110	EFNA1	0	rs4745	21	4	0.980185	6	0.899818	4	0.816091	-0.845989	-2.68078e-16	-0.845989	0.000137084	0.0184128	22.7381	0.000123708	0.0370885
chr17	48148208	48148294	ENSG00000005884:s:48148208-48148294	ITGA3	0	rs2301628	119	6	0.953308	5	0.969948	3	0.975947	0.845909	-1.95515e-17	0.845909	0.000137486	0.0184128	9.86899	0.00351112	0.080576
chr3	124738106	124738441	ENSG00000173706:s:124738106-124738441	HEG1	0	rs6438871	8	4	0.953537	4	0.876162	6	0.782478	-0.84589	-3.00694e-16	-0.84589	0.000137582	0.0184128	23.1941	0.000113276	0.0367603
chr19	4324040	4324194	ENSG00000178078:t:4324040-4324194	STAP2	0	rs10411394	513	4	0.0612642	5	0.0885514	4	0.164516	0.864284	2.83047e-17	0.864284	0.000138442	0.0184128	8.71734	0.0064343	0.0885617
chr19	4324040	4324194	ENSG00000178078:t:4324040-4324194	STAP2	0	rs1138253	619	4	0.0612642	5	0.0885514	4	0.164516	0.864284	2.83047e-17	0.864284	0.000138442	0.0184128	8.71734	0.0064343	0.0885617
chr8	22272293	22272415	ENSG00000104635:t:22272293-22272415	SLC39A14	0	rs11775961	450	5	0.00352287	6	0.0028124	3	0.00137288	-0.844632	-2.36516e-16	-0.844632	0.000144047	0.0188492	7.70449	0.00809144	0.0924589
chr8	22272293	22272415	ENSG00000104635:t:22272293-22272415	SLC39A14	0	rs11777848	677	5	0.00352287	6	0.0028124	3	0.00137288	-0.844632	-2.36516e-16	-0.844632	0.000144047	0.0188492	7.70449	0.00809144	0.0924589
chr8	22272293	22272415	ENSG00000104635:t:22272293-22272415	SLC39A14	0	rs11780055	790	5	0.00352287	6	0.0028124	3	0.00137288	-0.844632	-2.36516e-16	-0.844632	0.000144047	0.0188492	7.70449	0.00809144	0.0924589
chr8	22272293	22272415	ENSG00000104635:t:22272293-22272415	SLC39A14	0	rs13256933	429	5	0.00352287	6	0.0028124	3	0.00137288	-0.844632	-2.36516e-16	-0.844632	0.000144047	0.0188492	7.70449	0.00809144	0.0924589
chr8	22272293	22272415	ENSG00000104635:t:22272293-22272415	SLC39A14	0	rs3802199	243	5	0.00352287	6	0.0028124	3	0.00137288	-0.844632	-2.36516e-16	-0.844632	0.000144047	0.0188492	7.70449	0.00809144	0.0924589
chr11	710028	710486	ENSG00000177106:t:710028-710486	EPS8L2	4	rs7396314	696	5	0.12294	7	0.0572007	2	0.0304751	-0.844347	-2.50493e-16	-0.844347	0.000145542	0.0272547	12.7336	0.0013715	0.115062
chr18	33721100	33721164	ENSG00000134759:t:33721100-33721164	ELP2	2	rs1785932	142	6	0.129367	3	0.0924095	5	0.0343599	-0.843898	-2.5713e-16	-0.843898	0.000147928	0.0192128	20.219	0.00020682	0.0373648
chr18	33721100	33721164	ENSG00000134759:t:33721100-33721164	ELP2	2	rs1785933	356	6	0.129367	3	0.0924095	5	0.0343599	-0.843898	-2.5713e-16	-0.843898	0.000147928	0.0192128	20.219	0.00020682	0.0373648
chr5	78938655	78938733	ENSG00000164329:t:78938655-78938733	PAPD4	0	rs1948763	892	9	0.508477	2	0.597247	3	0.669901	0.843695	-2.56568e-17	0.843695	0.00014902	0.0193151	9.25589	0.00439222	0.084003
chr5	78938655	78938733	ENSG00000164329:t:78938655-78938733	PAPD4	0	rs4704570	590	9	0.508477	2	0.597247	3	0.669901	0.843695	-2.56568e-17	0.843695	0.00014902	0.0193151	9.25589	0.00439222	0.084003
chr5	78938655	78938733	ENSG00000164329:t:78938655-78938733	PAPD4	0	rs62365182	890	9	0.508477	2	0.597247	3	0.669901	0.843695	-2.56568e-17	0.843695	0.00014902	0.0193151	9.25589	0.00439222	0.084003
chr5	78938655	78938733	ENSG00000164329:t:78938655-78938733	PAPD4	0	rs6896893	302	9	0.508477	2	0.597247	3	0.669901	0.843695	-2.56568e-17	0.843695	0.00014902	0.0193151	9.25589	0.00439222	0.084003
chr5	78964544	78964851	ENSG00000164329:t:78964544-78964851	PAPD4	0	rs1139280	956	9	0.0286377	2	0.0218397	3	0.0139211	-0.843447	-2.43934e-16	-0.843447	0.000150356	0.0194402	7.66369	0.00823035	0.092708
chr5	78964544	78964851	ENSG00000164329:t:78964544-78964851	PAPD4	0	rs4703780	534	9	0.0286377	2	0.0218397	3	0.0139211	-0.843447	-2.43934e-16	-0.843447	0.000150356	0.0194402	7.66369	0.00823035	0.092708
chr5	78964544	78964851	ENSG00000164329:t:78964544-78964851	PAPD4	0	rs61248190	960	9	0.0286377	2	0.0218397	3	0.0139211	-0.843447	-2.43934e-16	-0.843447	0.000150356	0.0194402	7.66369	0.00823035	0.092708
chr5	78964544	78964851	ENSG00000164329:t:78964544-78964851	PAPD4	0	rs62365186	834	9	0.0286377	2	0.0218397	3	0.0139211	-0.843447	-2.43934e-16	-0.843447	0.000150356	0.0194402	7.66369	0.00823035	0.092708
chr5	78964544	78964851	ENSG00000164329:t:78964544-78964851	PAPD4	0	rs67039976	133	9	0.0286377	2	0.0218397	3	0.0139211	-0.843447	-2.43934e-16	-0.843447	0.000150356	0.0194402	7.66369	0.00823035	0.092708
chr5	78964544	78964851	ENSG00000164329:t:78964544-78964851	PAPD4	0	rs6868626	961	9	0.0286377	2	0.0218397	3	0.0139211	-0.843447	-2.43934e-16	-0.843447	0.000150356	0.0194402	7.66369	0.00823035	0.092708
chr5	78964544	78964851	ENSG00000164329:t:78964544-78964851	PAPD4	0	rs6895525	764	9	0.0286377	2	0.0218397	3	0.0139211	-0.843447	-2.43934e-16	-0.843447	0.000150356	0.0194402	7.66369	0.00823035	0.092708
chr5	78964544	78964851	ENSG00000164329:t:78964544-78964851	PAPD4	0	rs7711830	698	9	0.0286377	2	0.0218397	3	0.0139211	-0.843447	-2.43934e-16	-0.843447	0.000150356	0.0194402	7.66369	0.00823035	0.092708
chr5	78964544	78964851	ENSG00000164329:t:78964544-78964851	PAPD4	0	rs7732613	822	9	0.0286377	2	0.0218397	3	0.0139211	-0.843447	-2.43934e-16	-0.843447	0.000150356	0.0194402	7.66369	0.00823035	0.092708
chr8	135622713	135622898	ENSG00000066827:s:135622713-135622898	ZFAT	0	rs16905196	238	8	0.980427	4	0.984381	2	0.987185	0.843041	-1.70178e-19	0.843041	0.00015257	0.0196476	4.33142	0.0409832	0.14005
chr8	135622713	135622898	ENSG00000066827:s:135622713-135622898	ZFAT	0	rs3739422	204	8	0.980427	4	0.984381	2	0.987185	0.843041	-1.70178e-19	0.843041	0.00015257	0.0196476	4.33142	0.0409832	0.14005
chr8	135622713	135622898	ENSG00000066827:s:135622713-135622898	ZFAT	0	rs68151903	352	8	0.980427	4	0.984381	2	0.987185	0.843041	-1.70178e-19	0.843041	0.00015257	0.0196476	4.33142	0.0409832	0.14005
chr1	155106206	155106256	ENSG00000169242:t:155106206-155106256	EFNA1	1	rs6665822	963	4	0.762845	6	0.861056	4	0.954105	0.842817	-3.64273e-17	0.842817	0.000153801	0.0197034	29.3171	3.90965e-05	0.0367603
chr9	136901150	136901446	ENSG00000169925:t:136901150-136901446	BRD3	2	rs2858461	886	10	0.0108966	2	0.0621526	2	0.0305896	0.842016	-2.17181e-17	0.842016	0.000158274	0.0288789	4.0293	0.0486585	0.163636
chr5	78964544	78964851	ENSG00000164329:t:78964544-78964851	PAPD4	0	rs7712162	158	7	0.0295579	4	0.0236284	3	0.0139211	-0.841826	-2.20344e-16	-0.841826	0.000159353	0.0199547	8.45152	0.00597828	0.088298
chr3	56597934	56598184	ENSG00000180376:s:56597934-56598184	CCDC66	0	rs111349193	929	6	0.0334001	5	0.185201	3	0.357667	0.841342	-4.85156e-17	0.841342	0.000162122	0.0200801	20.1068	0.000211855	0.0373648
chr3	56597934	56598184	ENSG00000180376:s:56597934-56598184	CCDC66	0	rs111827080	596	6	0.0334001	5	0.185201	3	0.357667	0.841342	-4.85156e-17	0.841342	0.000162122	0.0200801	20.1068	0.000211855	0.0373648
chr3	56597934	56598184	ENSG00000180376:s:56597934-56598184	CCDC66	0	rs6781293	496	6	0.0334001	5	0.185201	3	0.357667	0.841342	-4.85156e-17	0.841342	0.000162122	0.0200801	20.1068	0.000211855	0.0373648
chr3	56597934	56598184	ENSG00000180376:s:56597934-56598184	CCDC66	0	rs6792321	714	6	0.0334001	5	0.185201	3	0.357667	0.841342	-4.85156e-17	0.841342	0.000162122	0.0200801	20.1068	0.000211855	0.0373648
chr19	4324814	4325305	ENSG00000178078:s:4324814-4325305	STAP2	3	rs2002349	301	5	0.0572315	4	0.0858738	4	0.169787	0.860055	4.32114e-17	0.860055	0.000162505	0.0200974	9.70423	0.00454609	0.084003
chr19	5032877	5033042	ENSG00000127663:t:5032877-5033042	KDM4B	0	rs57070985	188	7	0.0148962	5	0.00934218	2	0.00619883	-0.841062	-2.7451e-16	-0.841062	0.000163741	0.0201534	3.96172	0.0506011	0.146512
chr19	5032877	5033042	ENSG00000127663:t:5032877-5033042	KDM4B	0	rs58324296	42	7	0.0148962	5	0.00934218	2	0.00619883	-0.841062	-2.7451e-16	-0.841062	0.000163741	0.0201534	3.96172	0.0506011	0.146512
chr2	677289	677439	ENSG00000151353:s:677289-677439	TMEM18	0	rs12990777	667	4	0.0281734	5	0.0774605	5	0.121897	0.841032	-4.72956e-17	0.841032	0.000163917	0.0201534	13.9371	0.000964974	0.0657885
chr7	65439490	65439834	ENSG00000169919:t:65439490-65439834	GUSB	1	rs781144	438	3	0.23734	4	0.327041	7	0.345371	0.841022	-2.79188e-17	0.841022	0.000163972	0.0201534	6.58994	0.013142	0.104224
chr12	132625376	132625565	ENSG00000185163:t:132625376-132625565	DDX51	0	rs60927391	777	3	0.862574	4	0.94251	2	0.981602	0.939602	-3.06321e-17	0.939602	0.00016801	0.029889	17.7206	0.00303499	0.123566
chr12	132625648	132625965	ENSG00000185163:s:132625648-132625965	DDX51	0	rs60927391	777	3	0.861774	4	0.94172	2	0.981382	0.939602	-3.06321e-17	0.939602	0.00016801	0.029889	17.7206	0.00303499	0.123566
chr8	11701524	11701750	ENSG00000164733:t:11701524-11701750	CTSB	0	rs8005	654	2	0.981011	2	0.989409	10	0.994184	0.840332	5.65101e-17	0.840332	0.000168026	0.0201534	8.32481	0.00628594	0.0885379
chr10	112650314	112650628	ENSG00000150593:s:112650314-112650628	PDCD4	0	rs1327549	895	3	0.996132	6	0.996986	5	0.99822	0.840079	-5.2646e-17	0.840079	0.000169531	0.0201534	27.7125	5.06799e-05	0.0367603
chr8	99248383	99248459	ENSG00000104361:s:99248383-99248459	NIPAL2	0	rs10107699	225	4	0.0390507	7	0.0155285	3	0.00554157	-0.839767	-2.99723e-16	-0.839767	0.000171402	0.0201534	13.157	0.00120884	0.0696135
chr8	99248383	99248459	ENSG00000104361:s:99248383-99248459	NIPAL2	0	rs7820126	743	4	0.0390507	7	0.0155285	3	0.00554157	-0.839767	-2.99723e-16	-0.839767	0.000171402	0.0201534	13.157	0.00120884	0.0696135
chr5	31526186	31526433	ENSG00000113360:s:31526186-31526433	DROSHA	1	rs55656741	14	3	0.118829	7	0.0737174	4	0.00828388	-0.839462	-2.62352e-16	-0.839462	0.000173248	0.0300691	13.4316	0.0011155	0.115062
chr5	31526186	31526433	ENSG00000113360:s:31526186-31526433	DROSHA	1	rs55865481	557	3	0.118829	7	0.0737174	4	0.00828388	-0.839462	-2.62352e-16	-0.839462	0.000173248	0.0300691	13.4316	0.0011155	0.115062
chr5	31526186	31526433	ENSG00000113360:s:31526186-31526433	DROSHA	1	rs56339006	865	3	0.118829	7	0.0737174	4	0.00828388	-0.839462	-2.62352e-16	-0.839462	0.000173248	0.0300691	13.4316	0.0011155	0.115062
chr5	31526186	31526433	ENSG00000113360:s:31526186-31526433	DROSHA	1	rs7730136	47	2	0.128431	8	0.0769558	4	0.00828388	-0.839165	-2.6232e-16	-0.839165	0.00017506	0.0302278	16.2432	0.000520849	0.113778
chr5	139936732	139936917	ENSG00000213523:s:139936732-139936917	SRA1	0	rs10589076	10	4	0.989101	4	0.981253	6	0.965647	-0.838942	-2.70812e-16	-0.838942	0.000176431	0.0204484	5.28928	0.0245774	0.122213
chr5	139936732	139936917	ENSG00000213523:s:139936732-139936917	SRA1	0	rs801460	161	4	0.989101	4	0.981253	6	0.965647	-0.838942	-2.70812e-16	-0.838942	0.000176431	0.0204484	5.28928	0.0245774	0.122213
chr15	40854971	40855226	ENSG00000128891:s:40854971-40855226	C15orf57	2	rs1813898	677	3	0.994692	6	0.984626	5	0.933437	-0.838153	-2.4909e-16	-0.838153	0.000181357	0.020541	17.5715	0.000375909	0.0476523
chr15	40854971	40855226	ENSG00000128891:s:40854971-40855226	C15orf57	2	rs8029384	109	3	0.994692	6	0.984626	5	0.933437	-0.838153	-2.4909e-16	-0.838153	0.000181357	0.020541	17.5715	0.000375909	0.0476523
chr11	68035208	68035746	ENSG00000171067:s:68035208-68035746	C11orf24	2	rs10791970	609	6	0.988327	6	0.9157	2	0.878413	-0.838052	-2.84875e-16	-0.838052	0.000181993	0.0308348	14.5917	0.000804279	0.113778
chr11	68035208	68035746	ENSG00000171067:s:68035208-68035746	C11orf24	2	rs10791971	93	6	0.988327	6	0.9157	2	0.878413	-0.838052	-2.84875e-16	-0.838052	0.000181993	0.0308348	14.5917	0.000804279	0.113778
chr2	85823642	85823772	ENSG00000168894:s:85823642-85823772	RNF181	3	rs2232748	8	5	0.0189512	6	0.0117912	3	0.000986133	-0.838005	-2.49825e-16	-0.838005	0.000182294	0.020541	13.2359	0.00118111	0.0689377
chr14	21457929	21458236	ENSG00000165792:s:21457929-21458236	METTL17	0	rs2771345	837	6	0.906193	6	0.946411	2	0.972616	0.83732	-2.70916e-17	0.83732	0.000186672	0.0206151	14.2316	0.000888396	0.0646906
chr5	115202358	115202458	ENSG00000177879:t:115202358-115202458	AP3S1	3	rs152369	444	9	0.0131671	3	0.0236889	2	0.038037	0.837174	-3.19095e-17	0.837174	0.00018762	0.0206151	8.30597	0.00633325	0.088546
chr7	95906508	95906650	ENSG00000004864:s:95906508-95906650	SLC25A13	0	rs12532781	745	2	0.985577	6	0.963753	4	0.904239	-0.875864	-2.71335e-16	-0.875864	0.000187806	0.0310797	7.06579	0.0142944	0.130025
chr7	95906508	95906650	ENSG00000004864:s:95906508-95906650	SLC25A13	0	rs4530969	542	2	0.985577	6	0.963753	4	0.904239	-0.875864	-2.71335e-16	-0.875864	0.000187806	0.0310797	7.06579	0.0142944	0.130025
chr2	145274845	145275124	ENSG00000169554:s:145274845-145275124	ZEB2	4	rs11892740	262	7	0.943716	4	0.97284	3	0.97419	0.83711	-7.08324e-17	0.83711	0.000188034	0.0206151	11.5626	0.00197584	0.0741358
chr5	31526186	31526433	ENSG00000113360:s:31526186-31526433	DROSHA	1	rs55656741	14	3	0.125537	7	0.0717412	4	0.00253223	-0.836405	-2.10478e-16	-0.836405	0.000192659	0.0208406	13.4316	0.0011155	0.0680221
chr5	31526186	31526433	ENSG00000113360:s:31526186-31526433	DROSHA	1	rs55865481	557	3	0.125537	7	0.0717412	4	0.00253223	-0.836405	-2.10478e-16	-0.836405	0.000192659	0.0208406	13.4316	0.0011155	0.0680221
chr5	31526186	31526433	ENSG00000113360:s:31526186-31526433	DROSHA	1	rs56339006	865	3	0.125537	7	0.0717412	4	0.00253223	-0.836405	-2.10478e-16	-0.836405	0.000192659	0.0208406	13.4316	0.0011155	0.0680221
chr2	242606011	242606253	ENSG00000168397:t:242606011-242606253	ATG4B	2	rs62190280	769	8	0.99307	4	0.985683	2	0.981723	-0.836371	-2.31093e-16	-0.836371	0.000192884	0.0316621	8.66352	0.00550241	0.123566
chr16	632883	634136	ENSG00000007541:t:632883-634136	PIGQ	0	rs3743901	52	4	0.0613595	8	0.184535	2	0.352276	0.835874	-4.52357e-17	0.835874	0.000196199	0.0209442	8.92444	0.00497681	0.0844854
chr3	132437838	132437988	ENSG00000113971:s:132437838-132437988	NPHP3	0	rs56214742	314	6	0.297738	4	0.164895	4	0.0849386	-0.83543	-2.51429e-16	-0.83543	0.000199206	0.0209891	9.29101	0.00433518	0.0839599
chr19	1923069	1923186	ENSG00000227500:t:1923069-1923186	SCAMP4	0	rs4807170	981	8	0.00723019	3	0.0199297	3	0.0336928	0.835107	-3.41671e-17	0.835107	0.000201412	0.0326401	10.1615	0.00316525	0.123566
chr5	477921	477964	ENSG00000225138:s:477921-477964	CTD-2228K2.7	2	rs10062053	482	5	0.478604	4	0.641469	4	0.858327	0.853972	-1.45862e-17	0.853972	0.000202851	0.0210991	10.5676	0.00341773	0.0793344
chr8	135622713	135622898	ENSG00000066827:s:135622713-135622898	ZFAT	0	rs2277138	73	7	0.980084	4	0.983155	3	0.987367	0.834759	-3.08937e-18	0.834759	0.000203813	0.0211428	6.70288	0.0124868	0.104224
chr19	10676582	10676713	ENSG00000129347:s:10676582-10676713	KRI1	1	rs3745244	45	5	0.0176815	4	0.0899649	4	0.17518	0.853313	2.02122e-17	0.853313	0.000207665	0.0333572	18.4391	0.000441723	0.113778
chr13	103491901	103493885	ENSG00000134897:t:103491901-103493885	BIVM	0	rs2281886	83	2	0.0105558	8	0.0583163	4	0.120148	0.834064	-2.36863e-17	0.834064	0.000208684	0.021364	10.8239	0.00252038	0.0741358
chr19	4324040	4324194	ENSG00000178078:t:4324040-4324194	STAP2	0	rs2002349	301	5	0.0635704	4	0.0924904	4	0.164516	0.852887	4.34563e-17	0.852887	0.000210824	0.021364	8.52846	0.00689616	0.0895384
chr17	6915736	6916096	ENSG00000219200:s:6915736-6916096	RNASEK	2	rs3180517	887	8	0.229568	4	0.204943	2	0.195489	-0.833423	-2.49815e-16	-0.833423	0.000213249	0.0333572	3.64289	0.0610991	0.180488
chr14	100842597	100843142	ENSG00000140105:s:100842597-100843142	WARS	1	rs1887198	383	2	0.0689324	4	0.03165	8	0.0067065	-0.833226	-2.11459e-16	-0.833226	0.000214672	0.021364	16.619	0.000474008	0.0493029
chr14	100842597	100843142	ENSG00000140105:s:100842597-100843142	WARS	1	rs1957453	406	2	0.0689324	4	0.03165	8	0.0067065	-0.833226	-2.11459e-16	-0.833226	0.000214672	0.021364	16.619	0.000474008	0.0493029
chr14	100842597	100843142	ENSG00000140105:s:100842597-100843142	WARS	1	rs2234518	247	2	0.0689324	4	0.03165	8	0.0067065	-0.833226	-2.11459e-16	-0.833226	0.000214672	0.021364	16.619	0.000474008	0.0493029
chr14	100842597	100843142	ENSG00000140105:s:100842597-100843142	WARS	1	rs2400898	137	2	0.0689324	4	0.03165	8	0.0067065	-0.833226	-2.11459e-16	-0.833226	0.000214672	0.021364	16.619	0.000474008	0.0493029
chr14	100842597	100843142	ENSG00000140105:s:100842597-100843142	WARS	1	rs2400899	227	2	0.0689324	4	0.03165	8	0.0067065	-0.833226	-2.11459e-16	-0.833226	0.000214672	0.021364	16.619	0.000474008	0.0493029
chr14	100842597	100843142	ENSG00000140105:s:100842597-100843142	WARS	1	rs35100722	814	2	0.0689324	4	0.03165	8	0.0067065	-0.833226	-2.11459e-16	-0.833226	0.000214672	0.021364	16.619	0.000474008	0.0493029
chr14	100842597	100843142	ENSG00000140105:s:100842597-100843142	WARS	1	rs3994912	111	2	0.0689324	4	0.03165	8	0.0067065	-0.833226	-2.11459e-16	-0.833226	0.000214672	0.021364	16.619	0.000474008	0.0493029
chr14	100842597	100843142	ENSG00000140105:s:100842597-100843142	WARS	1	rs8022027	613	2	0.0689324	4	0.03165	8	0.0067065	-0.833226	-2.11459e-16	-0.833226	0.000214672	0.021364	16.619	0.000474008	0.0493029
chr14	100842597	100843142	ENSG00000140105:s:100842597-100843142	WARS	1	rs941926	348	2	0.0689324	4	0.03165	8	0.0067065	-0.833226	-2.11459e-16	-0.833226	0.000214672	0.021364	16.619	0.000474008	0.0493029
chr14	100842597	100843142	ENSG00000140105:s:100842597-100843142	WARS	1	rs941927	211	2	0.0689324	4	0.03165	8	0.0067065	-0.833226	-2.11459e-16	-0.833226	0.000214672	0.021364	16.619	0.000474008	0.0493029
chr14	100842597	100843142	ENSG00000140105:s:100842597-100843142	WARS	1	rs941931	758	2	0.0689324	4	0.03165	8	0.0067065	-0.833226	-2.11459e-16	-0.833226	0.000214672	0.021364	16.619	0.000474008	0.0493029
chr1	144618082	144618296	ENSG00000225241:s:144618082-144618296	ENSG00000225241	1	rs4067676	29	2	0.995437	4	0.9768	3	0.398343	-0.935055	-1.5636e-16	-0.935055	0.000215631	0.0333572	5.43855	0.0449325	0.163503
chr17	80085568	80085784	ENSG00000176155:s:80085568-80085784	CCDC57	3	rs6502051	410	3	0.800529	4	0.936566	2	0.962002	0.935055	-6.40923e-18	0.935055	0.000215631	0.0333572	17.7206	0.00303499	0.123566
chr5	35873303	35873750	ENSG00000168685:s:35873303-35873750	IL7R	0	rs1494554	122	4	0.525594	2	0.344839	3	0.207815	-0.935055	-2.38705e-16	-0.935055	0.000215631	0.021364	6.75745	0.029064	0.128443
chr5	35873303	35873750	ENSG00000168685:s:35873303-35873750	IL7R	0	rs3194051	758	4	0.525594	2	0.344839	3	0.207815	-0.935055	-2.38705e-16	-0.935055	0.000215631	0.021364	6.75745	0.029064	0.128443
chr5	35873303	35873750	ENSG00000168685:s:35873303-35873750	IL7R	0	rs987107	289	4	0.525594	2	0.344839	3	0.207815	-0.935055	-2.38705e-16	-0.935055	0.000215631	0.021364	6.75745	0.029064	0.128443
chr17	7530025	7530111	ENSG00000141504:t:7530025-7530111	SAT2	1	rs858520	10	8	0.281124	4	0.502083	2	0.682735	0.833052	-1.32593e-17	0.833052	0.000215931	0.021364	16.619	0.000474008	0.0493029
chr17	7530025	7530111	ENSG00000141504:t:7530025-7530111	SAT2	1	rs858521	35	8	0.281124	4	0.502083	2	0.682735	0.833052	-1.32593e-17	0.833052	0.000215931	0.021364	16.619	0.000474008	0.0493029
chr7	116417443	116417523	ENSG00000105976:t:116417443-116417523	MET	0	rs2299439	845	2	0.996626	9	0.997434	3	0.99779	0.832404	1.97148e-17	0.832404	0.000220685	0.0215713	3.94155	0.0511984	0.14785
chr16	630858	630972	ENSG00000007541:s:630858-630972	PIGQ	2	rs3743901	184	4	0.0712683	8	0.220782	2	0.456413	0.832399	-4.57318e-17	0.832399	0.00022072	0.0215721	8.92444	0.00497681	0.0844854
chr19	49421633	49422001	ENSG00000104805:t:49421633-49422001	NUCB1	0	rs11880190	666	2	0.000600071	3	0.00168734	9	0.00471346	0.83209	7.75264e-18	0.83209	0.000223017	0.0337657	5.75969	0.0194356	0.137231
chr5	31526186	31526433	ENSG00000113360:s:31526186-31526433	DROSHA	1	rs7730136	47	2	0.127865	8	0.0778836	4	0.00253223	-0.831891	-2.09995e-16	-0.831891	0.000224501	0.0216621	11.5283	0.00199783	0.0741358
chr11	104914638	104915658	ENSG00000204397:t:104914638-104915658	CARD16	2	rs1699088	211	3	0.994573	8	0.988323	3	0.968888	-0.831555	-2.44288e-16	-0.831555	0.000227036	0.0217224	15.0983	0.00070133	0.0617262
chr11	104914638	104915658	ENSG00000204397:t:104914638-104915658	CARD16	2	rs1792771	925	3	0.994573	8	0.988323	3	0.968888	-0.831555	-2.44288e-16	-0.831555	0.000227036	0.0217224	15.0983	0.00070133	0.0617262
chr11	104914638	104915658	ENSG00000204397:t:104914638-104915658	CARD16	2	rs1792773	55	3	0.994573	8	0.988323	3	0.968888	-0.831555	-2.44288e-16	-0.831555	0.000227036	0.0217224	15.0983	0.00070133	0.0617262
chr11	104914638	104915658	ENSG00000204397:t:104914638-104915658	CARD16	2	rs2852987	423	3	0.994573	8	0.988323	3	0.968888	-0.831555	-2.44288e-16	-0.831555	0.000227036	0.0217224	15.0983	0.00070133	0.0617262
chr11	104914638	104915658	ENSG00000204397:t:104914638-104915658	CARD16	2	rs28553479	454	3	0.994573	8	0.988323	3	0.968888	-0.831555	-2.44288e-16	-0.831555	0.000227036	0.0217224	15.0983	0.00070133	0.0617262
chr11	104914638	104915658	ENSG00000204397:t:104914638-104915658	CARD16	2	rs4106099	490	3	0.994573	8	0.988323	3	0.968888	-0.831555	-2.44288e-16	-0.831555	0.000227036	0.0217224	15.0983	0.00070133	0.0617262
chr5	174905398	174905670	ENSG00000164466:s:174905398-174905670	SFXN1	1	rs267382	105	4	0.922773	7	0.970782	3	0.982189	0.831226	-6.63186e-17	0.831226	0.000229533	0.0217224	7.13866	0.0102953	0.0996981
chr5	174905398	174905670	ENSG00000164466:s:174905398-174905670	SFXN1	1	rs267383	283	4	0.922773	7	0.970782	3	0.982189	0.831226	-6.63186e-17	0.831226	0.000229533	0.0217224	7.13866	0.0102953	0.0996981
chr5	176737669	176737698	ENSG00000213347:s:176737669-176737698	MXD3	0	rs62397242	869	10	0.990317	2	0.994818	2	0.997337	0.830688	-5.18608e-17	0.830688	0.000233673	0.0217224	4.41529	0.0391124	0.137845
chr1	150461440	150461784	ENSG00000143374:s:150461440-150461784	TARS2	0	rs9436118	266	2	0.989689	5	0.984133	6	0.962968	-0.849933	6.57582e-17	-0.849933	0.000233783	0.0341514	7.24497	0.0113517	0.129795
chr5	96122174	96122253	ENSG00000164307:t:96122174-96122253	ERAP1	0	rs173491	452	3	0.996422	9	0.989934	2	0.963665	-0.830496	-2.57393e-16	-0.830496	0.000235163	0.0341514	6.58555	0.0131683	0.130025
chr2	677289	677439	ENSG00000151353:s:677289-677439	TMEM18	0	rs2293083	61	3	0.0219877	6	0.0723388	5	0.121897	0.829952	-4.86574e-17	0.829952	0.000239426	0.0217224	13.2359	0.00118111	0.0689377
chr17	48447393	48447460	ENSG00000108826:s:48447393-48447460	MRPL27	2	rs2586438	25	2	0.998488	8	0.986746	4	0.970424	-0.829947	-2.74375e-16	-0.829947	0.000239468	0.0217224	13.9598	0.000958813	0.0657885
chr5	176733364	176733960	ENSG00000169230:t:176733364-176733960	PRELID1	0	rs4073745	23	5	0.00197742	7	0.000584932	2	0.00020722	-0.829744	-2.63123e-16	-0.829744	0.000241073	0.0217224	8.27328	0.00641637	0.088546
chr3	124738106	124738441	ENSG00000173706:s:124738106-124738441	HEG1	0	rs6438871	8	4	0.954036	4	0.907084	6	0.800174	-0.829637	-2.74326e-16	-0.829637	0.000241923	0.0344305	19.2606	0.000254864	0.11013
chr14	63759646	63759937	ENSG00000126785:t:63759646-63759937	RHOJ	0	rs2012961	455	3	0.00247297	4	0.00166732	7	0.00152127	-0.8296	-2.71618e-16	-0.8296	0.000242223	0.0217224	9.04212	0.00475929	0.0841246
chr1	113246115	113246428	ENSG00000155366:t:113246115-113246428	RHOC	0	rs2999156	223	3	0.378155	9	0.304689	2	0.276833	-0.829416	-2.679e-16	-0.829416	0.000243691	0.0217224	8.75147	0.00531822	0.0847097
chr1	113246115	113246428	ENSG00000155366:t:113246115-113246428	RHOC	0	rs937053	199	3	0.378155	9	0.304689	2	0.276833	-0.829416	-2.679e-16	-0.829416	0.000243691	0.0217224	8.75147	0.00531822	0.0847097
chr12	13154764	13155768	ENSG00000183935:t:13154764-13155768	HTR7P1	0	rs61912779	561	4	0.0318284	8	0.0196996	2	0.0147506	-0.829182	-2.28225e-16	-0.829182	0.000245569	0.0217224	5.0028	0.0284981	0.126995
chr12	13154764	13155768	ENSG00000183935:t:13154764-13155768	HTR7P1	0	rs67498669	607	4	0.0318284	8	0.0196996	2	0.0147506	-0.829182	-2.28225e-16	-0.829182	0.000245569	0.0217224	5.0028	0.0284981	0.126995
chr12	13154764	13155768	ENSG00000183935:t:13154764-13155768	HTR7P1	0	rs9919709	579	4	0.0318284	8	0.0196996	2	0.0147506	-0.829182	-2.28225e-16	-0.829182	0.000245569	0.0217224	5.0028	0.0284981	0.126995
chr7	156746797	156746992	ENSG00000146909:s:156746797-156746992	NOM1	0	rs10234725	548	4	0.0148793	5	0.039113	5	0.118059	0.829088	7.49409e-19	0.829088	0.000246328	0.0217224	18.4507	0.00030602	0.0468442
chr7	156746797	156746992	ENSG00000146909:s:156746797-156746992	NOM1	0	rs10253363	314	4	0.0148793	5	0.039113	5	0.118059	0.829088	7.49409e-19	0.829088	0.000246328	0.0217224	18.4507	0.00030602	0.0468442
chr7	156746797	156746992	ENSG00000146909:s:156746797-156746992	NOM1	0	rs10263247	527	4	0.0148793	5	0.039113	5	0.118059	0.829088	7.49409e-19	0.829088	0.000246328	0.0217224	18.4507	0.00030602	0.0468442
chr7	156746797	156746992	ENSG00000146909:s:156746797-156746992	NOM1	0	rs2365992	65	4	0.0148793	5	0.039113	5	0.118059	0.829088	7.49409e-19	0.829088	0.000246328	0.0217224	18.4507	0.00030602	0.0468442
chr7	156746797	156746992	ENSG00000146909:s:156746797-156746992	NOM1	0	rs59918059	923	4	0.0148793	5	0.039113	5	0.118059	0.829088	7.49409e-19	0.829088	0.000246328	0.0217224	18.4507	0.00030602	0.0468442
chr7	156746797	156746992	ENSG00000146909:s:156746797-156746992	NOM1	0	rs7456550	468	4	0.0148793	5	0.039113	5	0.118059	0.829088	7.49409e-19	0.829088	0.000246328	0.0217224	18.4507	0.00030602	0.0468442
chr7	156746797	156746992	ENSG00000146909:s:156746797-156746992	NOM1	0	rs887610	77	4	0.0148793	5	0.039113	5	0.118059	0.829088	7.49409e-19	0.829088	0.000246328	0.0217224	18.4507	0.00030602	0.0468442
chr7	156746797	156746992	ENSG00000146909:s:156746797-156746992	NOM1	0	rs887611	70	4	0.0148793	5	0.039113	5	0.118059	0.829088	7.49409e-19	0.829088	0.000246328	0.0217224	18.4507	0.00030602	0.0468442
chr7	156746797	156746992	ENSG00000146909:s:156746797-156746992	NOM1	0	rs887612	355	4	0.0148793	5	0.039113	5	0.118059	0.829088	7.49409e-19	0.829088	0.000246328	0.0217224	18.4507	0.00030602	0.0468442
chr7	156746797	156746992	ENSG00000146909:s:156746797-156746992	NOM1	0	rs887613	457	4	0.0148793	5	0.039113	5	0.118059	0.829088	7.49409e-19	0.829088	0.000246328	0.0217224	18.4507	0.00030602	0.0468442
chr7	156746797	156746992	ENSG00000146909:s:156746797-156746992	NOM1	0	rs887614	605	4	0.0148793	5	0.039113	5	0.118059	0.829088	7.49409e-19	0.829088	0.000246328	0.0217224	18.4507	0.00030602	0.0468442
chr18	71930584	71930712	ENSG00000166347:s:71930584-71930712	CYB5A	0	rs1788616	221	7	0.99512	4	0.994694	3	0.974696	-0.828982	-2.7151e-16	-0.828982	0.000247188	0.0345624	4.41359	0.0391493	0.157515
chr10	13685706	13689035	ENSG00000151474:t:13685706-13689035	FRMD4A	0	rs10906441	326	5	0.956994	7	0.979346	2	0.987652	0.82868	5.11739e-18	0.82868	0.000249644	0.0218401	14.2184	0.000891656	0.0647983
chr8	11701829	11702731	ENSG00000164733:s:11701829-11702731	CTSB	0	rs8005	654	2	0.981045	2	0.989435	10	0.994087	0.828585	-8.60794e-18	0.828585	0.000250422	0.0218677	8.32481	0.00628594	0.0885379
chr19	1068332	1068743	ENSG00000180448:t:1068332-1068743	HMHA1	4	rs2242437	599	2	0.109083	5	0.0489358	4	0.012798	-0.889087	5.60799e-17	-0.889087	0.000250842	0.0218826	4.59911	0.0468194	0.143661
chr19	1068332	1068743	ENSG00000180448:t:1068332-1068743	HMHA1	4	rs4147936	965	2	0.109083	5	0.0489358	4	0.012798	-0.889087	5.60799e-17	-0.889087	0.000250842	0.0218826	4.59911	0.0468194	0.143661
chr17	79962221	79967067	ENSG00000169696:t:79962221-79967067	ASPSCR1	0	rs7213474	497	2	0.0162068	6	0.0461583	5	0.125649	0.847565	-4.14774e-17	0.847565	0.000253592	0.0347228	7.17036	0.011704	0.129795
chr7	1176951	1177896	ENSG00000146540:s:1176951-1177896	C7orf50	1	rs10252922	500	7	0.932482	4	0.789705	3	0.260569	-0.827897	-2.77951e-16	-0.827897	0.000256111	0.02195	10.7612	0.00257425	0.0741358
chr12	123950085	123951483	ENSG00000184209:t:123950085-123951483	SNRNP35	1	rs6606747	142	5	0.0656785	5	0.0847113	4	0.129381	0.827418	-6.10772e-18	0.827418	0.000260132	0.02195	5.83236	0.01876	0.111385
chr5	131563232	131563775	ENSG00000072682:s:131563232-131563775	P4HA2	3	rs113823725	269	3	0.574644	9	0.704369	2	0.800363	0.827197	-7.0877e-17	0.827197	0.000262002	0.0347228	7.91922	0.00740449	0.123566
chr22	24615622	24616084	ENSG00000099998:t:24615622-24616084	GGT5	0	rs9612567	541	2	0.890304	9	0.807483	3	0.718829	-0.827166	-3.08103e-16	-0.827166	0.000262269	0.02195	13.6999	0.00103241	0.0665962
chr17	38176526	38176735	ENSG00000008838:s:38176526-38176735	MED24	0	rs2270401	7	6	0.0039059	4	0.0103985	4	0.0178695	0.827146	-3.01568e-17	0.827146	0.000262437	0.02195	4.60518	0.0352373	0.133393
chr15	60768262	60768366	ENSG00000128915:s:60768262-60768366	ICE2	0	rs202212898	234	3	0.567859	4	0.673272	5	0.76404	0.86672	1.72781e-17	0.86672	0.000263679	0.0347228	4.56	0.0428924	0.161839
chr6	29910534	29910803	ENSG00000206503:s:29910534-29910803	HLA-A	2	rs1071743	11	8	0.0263462	3	0.0121068	3	0.000858745	-0.826579	-2.334e-16	-0.826579	0.000267295	0.0347228	10.5751	0.00274256	0.123566
chr8	124156957	124157095	ENSG00000156787:t:124156957-124157095	TBC1D31	0	rs6470144	896	4	0.0416128	7	0.512487	2	0.606682	0.845982	-7.87294e-18	0.845982	0.000267562	0.022236	8.36427	0.00733032	0.0899124
chr8	87527690	87527727	ENSG00000085719:s:87527690-87527727	CPNE3	2	rs6651270	167	2	0.114504	7	0.0705668	5	0.0347089	-0.826258	-2.18616e-16	-0.826258	0.00027008	0.0347228	8.33674	0.00625618	0.123566
chr1	79129450	79129763	ENSG00000137965:t:79129450-79129763	IFI44	1	rs11577395	282	4	0.806631	7	0.870735	3	0.926567	0.826182	1.73602e-18	0.826182	0.000270739	0.0224133	8.44623	0.00599076	0.088298
chr10	104623487	104624718	ENSG00000166275:t:104623487-104624718	C10orf32	0	rs4917985	585	5	0.0218236	7	0.0361239	2	0.0656258	0.826103	-3.27527e-17	0.826103	0.000271429	0.0347228	6.40469	0.0143069	0.130025
chr10	104623487	104624718	ENSG00000166275:t:104623487-104624718	C10orf32	0	rs4919691	988	5	0.0218236	7	0.0361239	2	0.0656258	0.826103	-3.27527e-17	0.826103	0.000271429	0.0347228	6.40469	0.0143069	0.130025
chr6	29910534	29910803	ENSG00000206503:s:29910534-29910803	HLA-A	2	rs199474485	18	4	0.0315169	7	0.017289	3	0.000858745	-0.826004	-2.38238e-16	-0.826004	0.0002723	0.0347228	12.4723	0.00148481	0.11617
chr3	183873176	183873584	ENSG00000161202:s:183873176-183873584	DVL3	0	rs1709642	330	4	0.00346449	6	0.0061421	4	0.0100814	0.825681	-4.96915e-17	0.825681	0.000275137	0.0347228	2.75229	0.107358	0.230135
chr11	68035208	68035746	ENSG00000171067:s:68035208-68035746	C11orf24	2	rs10791970	609	6	0.977273	6	0.88533	2	0.849796	-0.825561	-2.82993e-16	-0.825561	0.000276197	0.0226342	13.0595	0.00124417	0.0696135
chr11	68035208	68035746	ENSG00000171067:s:68035208-68035746	C11orf24	2	rs10791971	93	6	0.977273	6	0.88533	2	0.849796	-0.825561	-2.82993e-16	-0.825561	0.000276197	0.0226342	13.0595	0.00124417	0.0696135
chr2	11315094	11315135	ENSG00000162976:t:11315094-11315135	PQLC3	1	rs3732103	52	3	0.963896	5	0.942522	6	0.890868	-0.82521	-2.18499e-16	-0.82521	0.00027933	0.0347228	13.0255	0.00125679	0.115062
chr5	115177643	115177803	ENSG00000177879:s:115177643-115177803	AP3S1	0	rs152368	16	8	0.00613794	3	0.0212521	3	0.0207623	0.8248	-6.02454e-17	0.8248	0.000283013	0.0347228	8.88935	0.00504392	0.123566
chr5	115177643	115177803	ENSG00000177879:s:115177643-115177803	AP3S1	0	rs152397	362	8	0.00613794	3	0.0212521	3	0.0207623	0.8248	-6.02454e-17	0.8248	0.000283013	0.0347228	8.88935	0.00504392	0.123566
chr5	174905398	174905670	ENSG00000164466:s:174905398-174905670	SFXN1	1	rs267379	487	2	0.901186	8	0.962323	4	0.983044	0.824744	-9.31997e-17	0.824744	0.000283518	0.0231279	9.50507	0.00400577	0.0831172
chr3	132437838	132437988	ENSG00000113971:s:132437838-132437988	NPHP3	0	rs7652305	125	6	0.297738	5	0.156294	3	0.0726213	-0.824344	-2.59609e-16	-0.824344	0.000287158	0.0233734	9.18315	0.00451324	0.084003
chr4	1746675	1746898	ENSG00000013810:t:1746675-1746898	TACC3	0	rs28420470	789	4	0.997374	6	0.998259	4	0.999206	0.82374	-1.0914e-16	0.82374	0.000292729	0.0237491	6.81285	0.0118857	0.104138
chr17	80678126	80678239	ENSG00000141560:s:80678126-80678239	FN3KRP	0	rs3748812	104	5	0.00943448	7	0.0259985	2	0.0920854	0.823705	-7.43646e-18	0.823705	0.000293052	0.0347757	7.94984	0.00731226	0.123566
chr19	49421633	49422001	ENSG00000104805:t:49421633-49422001	NUCB1	0	rs10424134	579	2	0.000600071	4	0.00210786	8	0.00488146	0.823672	-1.95763e-17	0.823672	0.000293363	0.0347757	5.80409	0.0190195	0.135657
chr19	49421633	49422001	ENSG00000104805:t:49421633-49422001	NUCB1	0	rs2287836	333	2	0.000600071	4	0.00210786	8	0.00488146	0.823672	-1.95763e-17	0.823672	0.000293363	0.0347757	5.80409	0.0190195	0.135657
chr3	142539720	142539887	ENSG00000163710:t:142539720-142539887	PCOLCE2	0	rs9841007	687	9	0.00237922	3	0.0034148	2	0.0151309	0.823463	-2.37995e-17	0.823463	0.000295316	0.0347757	5.99021	0.0173857	0.131091
chr3	142539720	142539887	ENSG00000163710:t:142539720-142539887	PCOLCE2	0	rs9846406	309	9	0.00237922	3	0.0034148	2	0.0151309	0.823463	-2.37995e-17	0.823463	0.000295316	0.0347757	5.99021	0.0173857	0.131091
chr21	47716076	47716144	ENSG00000182362:t:47716076-47716144	YBEY	2	rs17176110	502	5	0.817436	6	0.869411	3	0.936358	0.82331	-4.64479e-17	0.82331	0.000296749	0.0239651	12.6408	0.00141052	0.0715855
chr21	47716076	47716144	ENSG00000182362:t:47716076-47716144	YBEY	2	rs4819226	301	5	0.817436	6	0.869411	3	0.936358	0.82331	-4.64479e-17	0.82331	0.000296749	0.0239651	12.6408	0.00141052	0.0715855
chr21	34717552	34717666	ENSG00000142166:t:34717552-34717666	IFNAR1	0	rs1012335	527	7	0.0129956	3	0.00671191	4	0.00333838	-0.823166	-2.90321e-16	-0.823166	0.000298105	0.0347757	13.7982	0.00100382	0.115062
chr19	4324814	4325305	ENSG00000178078:s:4324814-4325305	STAP2	3	rs10411394	513	4	0.0607538	5	0.0773276	4	0.169787	0.842568	2.94174e-17	0.842568	0.00029977	0.0241274	8.20103	0.00779492	0.0915497
chr19	4324814	4325305	ENSG00000178078:s:4324814-4325305	STAP2	3	rs1138253	619	4	0.0607538	5	0.0773276	4	0.169787	0.842568	2.94174e-17	0.842568	0.00029977	0.0241274	8.20103	0.00779492	0.0915497
chr11	62639049	62639141	ENSG00000168003:t:62639049-62639141	SLC3A2	0	rs55725256	24	4	0.35754	4	0.822754	6	0.99123	0.8228	-2.90331e-17	0.8228	0.000301568	0.024224	12.1656	0.00163227	0.0729098
chr8	87489523	87489682	ENSG00000176623:s:87489523-87489682	RMDN1	2	rs13260345	987	4	0.00196352	8	0.00853413	2	0.0257412	0.821983	-1.74805e-17	0.821983	0.000309424	0.0247045	23.2135	0.000112854	0.0367603
chr8	87489523	87489682	ENSG00000176623:s:87489523-87489682	RMDN1	2	rs13282351	39	4	0.00196352	8	0.00853413	2	0.0257412	0.821983	-1.74805e-17	0.821983	0.000309424	0.0247045	23.2135	0.000112854	0.0367603
chr11	117073718	117073909	ENSG00000149591:t:117073718-117073909	TAGLN	1	rs664082	12	2	0.00906959	5	0.0413149	7	0.0856584	0.821967	-5.68333e-17	0.821967	0.000309583	0.0350796	7.20134	0.0100189	0.127961
chr11	117073718	117073909	ENSG00000149591:t:117073718-117073909	TAGLN	1	rs664922	163	2	0.00906959	5	0.0413149	7	0.0856584	0.821967	-5.68333e-17	0.821967	0.000309583	0.0350796	7.20134	0.0100189	0.127961
chr22	30221076	30221347	ENSG00000100325:t:30221076-30221347	ASCC2	0	rs9306465	215	6	0.0024763	5	0.00488025	3	0.0134644	0.821866	-6.73579e-17	0.821866	0.00031057	0.0350796	7.91309	0.0074231	0.123566
chr18	71930584	71930712	ENSG00000166347:s:71930584-71930712	CYB5A	0	rs7238987	29	7	0.99512	5	0.994162	2	0.966028	-0.821774	-2.70252e-16	-0.821774	0.000311462	0.0351125	5.22994	0.0253343	0.143711
chr18	71930584	71930712	ENSG00000166347:s:71930584-71930712	CYB5A	0	rs8091176	713	7	0.99512	5	0.994162	2	0.966028	-0.821774	-2.70252e-16	-0.821774	0.000311462	0.0351125	5.22994	0.0253343	0.143711
chr19	18669637	18669940	ENSG00000105700:s:18669637-18669940	KXD1	0	rs3803917	57	3	0.0360939	4	0.168101	2	0.372261	0.927504	4.21889e-17	0.927504	0.000314499	0.025015	9.92971	0.012491	0.104224
chr1	156303338	156303434	ENSG00000163468:s:156303338-156303434	CCT3	0	rs2764402	189	8	0.00229716	4	0.0296047	2	0.0190903	0.820727	4.44029e-19	0.820727	0.000321828	0.0354952	11.1164	0.00228579	0.119251
chr6	149944239	149944419	ENSG00000186625:s:149944239-149944419	KATNA1	0	rs2064520	277	5	0.976383	5	0.990914	4	0.993656	0.820568	-5.07574e-18	0.820568	0.000323422	0.025475	10.5632	0.00275369	0.074469
chr6	149944239	149944419	ENSG00000186625:s:149944239-149944419	KATNA1	0	rs9377228	937	5	0.976383	5	0.990914	4	0.993656	0.820568	-5.07574e-18	0.820568	0.000323422	0.025475	10.5632	0.00275369	0.074469
chr11	34937775	34938046	ENSG00000149089:s:34937775-34938046	APIP	1	rs74344381	597	7	0.957661	3	0.896582	3	0.567597	-0.840224	6.28634e-17	-0.840224	0.000323609	0.0355609	8.89035	0.00604343	0.123566
chr20	47790732	47790806	ENSG00000124214:s:47790732-47790806	STAU1	1	rs2273653	148	5	0.183908	6	0.0696617	2	0.0212838	-0.839778	8.72654e-17	-0.839778	0.000328315	0.0355609	5.43172	0.0252971	0.143711
chr20	47790732	47790806	ENSG00000124214:s:47790732-47790806	STAU1	1	rs35716445	666	5	0.183908	6	0.0696617	2	0.0212838	-0.839778	8.72654e-17	-0.839778	0.000328315	0.0355609	5.43172	0.0252971	0.143711
chr20	47790732	47790806	ENSG00000124214:s:47790732-47790806	STAU1	1	rs6125575	13	5	0.183908	6	0.0696617	2	0.0212838	-0.839778	8.72654e-17	-0.839778	0.000328315	0.0355609	5.43172	0.0252971	0.143711
chr20	47790732	47790806	ENSG00000124214:s:47790732-47790806	STAU1	1	rs6125577	273	5	0.183908	6	0.0696617	2	0.0212838	-0.839778	8.72654e-17	-0.839778	0.000328315	0.0355609	5.43172	0.0252971	0.143711
chr20	47790732	47790806	ENSG00000124214:s:47790732-47790806	STAU1	1	rs61418814	770	5	0.183908	6	0.0696617	2	0.0212838	-0.839778	8.72654e-17	-0.839778	0.000328315	0.0355609	5.43172	0.0252971	0.143711
chr18	54398614	54398828	ENSG00000091157:t:54398614-54398828	WDR7	0	rs11664579	323	7	0.971383	2	0.961705	3	0.942888	-0.860304	-2.52599e-16	-0.860304	0.000329823	0.0355609	5.44414	0.02821	0.147496
chr18	54398614	54398828	ENSG00000091157:t:54398614-54398828	WDR7	0	rs951097	701	7	0.971383	2	0.961705	3	0.942888	-0.860304	-2.52599e-16	-0.860304	0.000329823	0.0355609	5.44414	0.02821	0.147496
chr17	48625915	48626064	ENSG00000006282:t:48625915-48626064	SPATA20	0	rs8076470	14	5	0.999173	5	0.998853	4	0.998383	-0.819606	-2.09558e-16	-0.819606	0.000333229	0.0259972	11.6003	0.001952	0.0741358
chr5	78944528	78945013	ENSG00000164329:s:78944528-78945013	PAPD4	0	rs6876607	990	6	0.976899	3	0.982856	5	0.986439	0.819479	-4.99447e-17	0.819479	0.000334537	0.0260669	11.4781	0.00203054	0.0741358
chr5	78944528	78945013	ENSG00000164329:s:78944528-78945013	PAPD4	0	rs6877794	545	6	0.976899	3	0.982856	5	0.986439	0.819479	-4.99447e-17	0.819479	0.000334537	0.0260669	11.4781	0.00203054	0.0741358
chr16	28167454	28167848	ENSG00000169180:t:28167454-28167848	XPO6	1	rs7194756	585	5	0.998429	7	0.997546	2	0.994779	-0.819409	-3.04809e-16	-0.819409	0.000335265	0.0261056	14.4707	0.00083143	0.063041
chr16	28167454	28167848	ENSG00000169180:t:28167454-28167848	XPO6	1	rs9927275	307	5	0.998429	7	0.997546	2	0.994779	-0.819409	-3.04809e-16	-0.819409	0.000335265	0.0261056	14.4707	0.00083143	0.063041
chr1	150463870	150463987	ENSG00000143374:t:150463870-150463987	TARS2	0	rs9436118	390	2	0.00703289	5	0.0169591	6	0.0316701	0.838929	1.98315e-17	0.838929	0.000337418	0.03576	6.59664	0.0149001	0.130083
chr15	40699837	40700011	ENSG00000128928:t:40699837-40700011	IVD	0	rs10518693	185	4	0.938402	7	0.961309	3	0.978013	0.819069	-2.2957e-17	0.819069	0.000338804	0.0262941	4.58844	0.03556	0.133687
chr8	124153001	124153141	ENSG00000156787:s:124153001-124153141	TBC1D31	0	rs10101435	254	4	0.954392	6	0.615304	3	0.43878	-0.838614	5.99165e-17	-0.838614	0.000340836	0.0262941	7.31825	0.0110181	0.102206
chr17	43195621	43195859	ENSG00000161714:s:43195621-43195859	PLCD3	0	rs12603813	963	8	0.00858579	4	0.0139163	2	0.0320947	0.818789	-1.26941e-17	0.818789	0.000341743	0.0358734	4.27673	0.04226	0.161345
chr11	117073718	117073909	ENSG00000149591:t:117073718-117073909	TAGLN	0	rs664082	12	2	0.990554	5	0.961044	7	0.898193	-0.818725	-2.93511e-16	-0.818725	0.000342413	0.0262941	11.1574	0.00225507	0.0741358
chr11	117073718	117073909	ENSG00000149591:t:117073718-117073909	TAGLN	0	rs664922	163	2	0.990554	5	0.961044	7	0.898193	-0.818725	-2.93511e-16	-0.818725	0.000342413	0.0262941	11.1574	0.00225507	0.0741358
chr1	207940358	207940540	ENSG00000117335:s:207940358-207940540	CD46	2	rs2488259	580	4	0.317276	5	0.217868	5	0.0797111	-0.818689	-3.10803e-16	-0.818689	0.000342804	0.0358734	8.6399	0.00555315	0.123566
chr19	19249235	19249262	ENSG00000064545:s:19249235-19249262	TMEM161A	1	rs10414676	323	2	0.896365	4	0.850465	6	0.721566	-0.859101	-2.91099e-16	-0.859101	0.000343544	0.0262941	3.60789	0.070692	0.171714
chr17	35969327	35969544	ENSG00000006114:s:35969327-35969544	ENSG00000006114	0	rs8064288	883	2	0.0104399	2	0.0143611	10	0.0298379	0.817997	-5.19271e-17	0.817997	0.000350165	0.0265504	2.584	0.12024	0.224416
chr17	35969327	35969544	ENSG00000006114:s:35969327-35969544	ENSG00000006114	0	rs9908903	985	2	0.0104399	2	0.0143611	10	0.0298379	0.817997	-5.19271e-17	0.817997	0.000350165	0.0265504	2.584	0.12024	0.224416
chr12	12976137	12976253	ENSG00000213782:s:12976137-12976253	DDX47	1	rs1010878	81	10	0.00397296	2	0.00779574	2	0.0161949	0.81796	-4.50886e-17	0.81796	0.000350563	0.0358971	5.47507	0.0223746	0.141425
chr12	12976137	12976253	ENSG00000213782:s:12976137-12976253	DDX47	1	rs111985640	860	10	0.00397296	2	0.00779574	2	0.0161949	0.81796	-4.50886e-17	0.81796	0.000350563	0.0358971	5.47507	0.0223746	0.141425
chr22	36650944	36651045	ENSG00000100342:s:36650944-36651045	APOL1	0	rs136149	378	2	0.968709	3	0.946774	5	0.907661	-0.902346	2.75648e-16	-0.902346	0.000353119	0.0358971	4.11957	0.0656873	0.185121
chr22	36650944	36651045	ENSG00000100342:s:36650944-36651045	APOL1	0	rs9610469	387	2	0.968709	3	0.946774	5	0.907661	-0.902346	2.75648e-16	-0.902346	0.000353119	0.0358971	4.11957	0.0656873	0.185121
chr2	61764697	61764829	ENSG00000082898:s:61764697-61764829	XPO1	0	rs3771258	557	2	0.0540428	6	0.0446816	6	0.0205807	-0.817546	-2.62336e-16	-0.817546	0.000355039	0.0266496	9.24862	0.00440415	0.084003
chr2	61764697	61764829	ENSG00000082898:s:61764697-61764829	XPO1	0	rs3771260	571	2	0.0540428	6	0.0446816	6	0.0205807	-0.817546	-2.62336e-16	-0.817546	0.000355039	0.0266496	9.24862	0.00440415	0.084003
chr2	61764697	61764829	ENSG00000082898:s:61764697-61764829	XPO1	0	rs3771261	348	2	0.0540428	6	0.0446816	6	0.0205807	-0.817546	-2.62336e-16	-0.817546	0.000355039	0.0266496	9.24862	0.00440415	0.084003
chr2	61764697	61764829	ENSG00000082898:s:61764697-61764829	XPO1	0	rs9989775	39	2	0.0540428	6	0.0446816	6	0.0205807	-0.817546	-2.62336e-16	-0.817546	0.000355039	0.0266496	9.24862	0.00440415	0.084003
chr2	61764697	61764829	ENSG00000082898:s:61764697-61764829	XPO1	0	rs9989864	176	2	0.0540428	6	0.0446816	6	0.0205807	-0.817546	-2.62336e-16	-0.817546	0.000355039	0.0266496	9.24862	0.00440415	0.084003
chr12	7014749	7014923	ENSG00000010626:t:7014749-7014923	LRRC23	1	rs2239163	9	4	0.783476	8	0.93968	2	0.98074	0.817206	-1.76295e-17	0.817206	0.000358745	0.0360832	10.852	0.00249659	0.122318
chr12	76453918	76454059	ENSG00000187109:s:76453918-76454059	NAP1L1	0	rs11180817	356	4	0.986329	7	0.99128	3	0.995229	0.817204	-8.22862e-17	0.817204	0.000358763	0.0267253	20.8341	0.000181611	0.0373648
chr12	11992074	11992238	ENSG00000139083:s:11992074-11992238	ETV6	0	rs2710266	982	5	0.0121963	4	0.00452866	5	0.00341851	-0.817177	-2.62289e-16	-0.817177	0.000359061	0.0267253	4.14054	0.0456497	0.143661
chr14	104053611	104053701	ENSG00000256053:t:104053611-104053701	APOPT1	3	rs8007489	961	2	0.780153	7	0.841577	5	0.877146	0.817032	-4.37664e-17	0.817032	0.00036065	0.0361463	8.89921	0.00502496	0.123566
chr17	48445218	48445674	ENSG00000108826:t:48445218-48445674	MRPL27	1	rs2586438	24	2	0.992168	8	0.975544	4	0.946849	-0.816988	-2.7232e-16	-0.816988	0.000361129	0.026825	10.852	0.00249659	0.0741358
[truncated: 20,334 more rows]

## Sheet: Aorta, SMC+EC nominal, FDR<0.05
# chromosome	ref_start	ref_end	lsv_id	gene_name	jn_idx	snp_id	distance	num_homo_a	epsi_homo_a	num_hetero	epsi_hetero	num_homo_b	epsi_homo_b	slope	intercept	linreg_stat	linreg_pval	linreg_fdr	ftest_stat	ftest_pval	ftest_fdr
[truncated: 28,069 more rows]

[truncated: 13 more sheets: Coro, SMC+EC nominal, FDR<0.05, Tibia, SMC+EC nominal, FDR<0.05, Aorta, FDR<0.05, Coronary, FDR<0.05, Tibial, FDR<0.05, SMC+GWAS, EC+GWAS, Aorta+GWAS, Coronary+GWAS, Tibial+GWAS, sQTLs eQTLs in GTEx, README (2), VEP Results]
