# Supplementary material for: Genomic profiling of human vascular cells identifies TWIST1 as a causal gene for common vascular diseases
Source: PLoS Genet. 2020 Jan 9;16(1):e1008538. doi: 10.1371/journal.pgen.1008538 (PMC6975560; doi:10.1371/journal.pgen.1008538)
Supplement: S1 Table — (XLSX) [file pgen.1008538.s018.xlsx]

## Sheet: Sheet1
internal ID	lot no	vendor	catalog no	donor sex	donor race	donor age
							genotype
DR_ASE01	317988/317155	Lonza	CC-2585	m	caucasian	31	Unknown
DR_ASE02	3101801	Promocell	C-12511	m	caucasian	30	G/G
DR_ASE03	1522	Cell Applications	300-05a, 350-05a	m	african-american	54	G/G
DR_ASE04	1596	Cell Applications	300-05a, 350-05a	m	caucasian	53	G/G
DR_ASE05	1848	Cell Applications	300-05a, 350-05a	m	caucasian	48	Unknown
DR_ASE06	1858	Cell Applications	300-05a, 350-05a	m	hispanic	20	Unknown
DR_ASE07	2102	Cell Applications	300-05a, 350-05a	m	african-american	15	Unknown
DR_ASE08	2105	Cell Applications	300-05a, 350-05a	f	hispanic	27	G/G
DR_ASE09	2139	Cell Applications	300-05a, 350-05a	m	caucasian	21	Unknown
DR_ASE10	2161	Cell Applications	300-05a, 350-05a	f	caucasian	56	G/G
DR_ASE11	2228	Cell Applications	300-05a, 350-05a	f	caucasian	21	G/G
DR_ASE12	2305	Cell Applications	300-05a, 350-05a	m	african-american	23	G/G
DR_ASE13	2315	Cell Applications	300-05a, 350-05a	m	hispanic	19	Unknown
DR_ASE14	2435	Cell Applications	300-05a, 350-05a	m	hispanic	33	A/G
DR_ASE15	2463	Cell Applications	300-05a, 350-05a	m	asian	26	A/A
DR_ASE17	2989	Cell Applications	300-05a, 350-05a	m	caucasian	27	A/G
DR_ASE18	2999	Cell Applications	300-05a, 350-05a	m	caucasian	22	G/G
DR_ASE19	3003	Cell Applications	300-05a, 350-05a	m	caucasian	38	A/G
DR_ASE20	1060602	Promocell	C-12511	m	caucasian	21	G/G
