# Supplementary material for: Genomic profiling of human vascular cells identifies TWIST1 as a causal gene for common vascular diseases
Source: PLoS Genet. 2020 Jan 9;16(1):e1008538. doi: 10.1371/journal.pgen.1008538 (PMC6975560; doi:10.1371/journal.pgen.1008538)
Supplement: S2 Table — (XLSX) [file pgen.1008538.s019.xlsx]

## Sheet: Sheet1
GSEA Name	Normalized Enrichment Score
HALLMARK_E2F_TARGETS	-2.35476
HALLMARK_G2M_CHECKPOINT	-2.11799
HALLMARK_MYC_TARGETS_V1	-1.75359
HALLMARK_MITOTIC_SPINDLE	-1.63429
HALLMARK_MYC_TARGETS_V2	-1.54866
HALLMARK_DNA_REPAIR	-1.40251
HALLMARK_INTERFERON_ALPHA_RESPONSE	-1.3439
HALLMARK_WNT_BETA_CATENIN_SIGNALING	-1.29087
HALLMARK_IL2_STAT5_SIGNALING	-1.22026
HALLMARK_SPERMATOGENESIS	-1.08034
Ingenuity Canonical Pathways	Adjusted P-Value
Notch Signaling	0.0199
eNOS Signaling	0.0311
VEGF Family Ligand-Receptor Interactions	0.0414
Axonal Guidance Signaling	0.0451
Leukocyte Extravasation Signaling	0.0462
Nitric Oxide Signaling in the Cardiovascular System	0.0462
Clathrin-mediated Endocytosis Signaling	0.0462
Relaxin Singaling	0.0531
T Cell Receptor Signaling	0.0759
Granulocyte Adhesion and Diapedesis	0.0759
