# Supplementary material for: Genomic profiling of human vascular cells identifies TWIST1 as a causal gene for common vascular diseases
Source: PLoS Genet. 2020 Jan 9;16(1):e1008538. doi: 10.1371/journal.pgen.1008538 (PMC6975560; doi:10.1371/journal.pgen.1008538)
Supplement: S3 Table — Each row represents an association statistic between a SNP and a local splicing variation (LSV) within a gene. SNP-gene pairs are filtered such that if a SNP is found to associate with multiple LSVs in the same gene, only the most significant association is reported. It is expected that LSVs within the same gene may highly correlated. The full sQTL output for all tests is attached as supplemental file (S3 File) and includes all SNP-LSV pairs passing the indicated significance threshold even in cases where the SNP associates with multiple LSVs in the same gene. (XLSX) [file pgen.1008538.s020.xlsx]

## Sheet: Sheet1
Chr	SNP ID	Gene Name	Cell Type	Slope	Intercept	linreg_stat	linreg_pval	linreg_fdr	ftest_stat	ftest_pval	ftest_fdr
chr11	rs12787996	YAP1	HCAEC	0.784413	-7.44e-17	0.784413	0.000894685	0.0286299	3.09606	0.0857725	0.202881
chr11	rs12807220	YAP1	HCAEC	0.784413	-7.44e-17	0.784413	0.000894685	0.0286299	3.09606	0.0857725	0.202881
chr16	rs1010630	CFDP1	HCAEC	-0.734678	-2.22e-16	-0.734678	0.00276399	0.0442238	3.50483	0.0664325	0.177583
chr12	rs167769	STAT6	HCAEC	0.71068	-5.43e-17	0.71068	0.00438692	0.0467938	8.00121	0.00716053	0.0785879
chr1	rs9436118	TARS2	HCASMC	-0.849933	6.58e-17	-0.849933	0.000233783	0.00748106	7.24497	0.0113517	0.0922456
chr1	rs11205355	C1orf54	Aorta	-0.400992	0.0955967	-0.414405	1.26e-11	3.14e-10	33.3223	2.8e-13	6.99e-12
chr20	rs378114	PLTP	Aorta	-0.341762	-0.160013	-0.344858	3e-08	3.76e-07	18.7784	3.2e-08	2.86e-07
chr20	rs435306	PLTP	Aorta	-0.333535	-0.178154	-0.336769	6.56e-08	6.6e-07	18.5738	3.83e-08	3.38e-07
chr1	rs1185700	MEF2D	Aorta	0.321942	-0.685417	0.315659	4.29e-07	3.58e-06	16.4035	2.43e-07	2.02e-06
chr1	rs2282286	MEF2D	Aorta	0.312795	-0.607974	0.296089	2.28e-06	1.48e-05	10.2014	5.95e-05	0.000256721
chr1	rs1925950	MEF2D	Aorta	0.310254	-0.61517	0.293244	2.88e-06	1.84e-05	10.1495	6.23e-05	0.000267939
chr1	rs3790454	MEF2D	Aorta	0.310254	-0.61517	0.293244	2.88e-06	1.84e-05	10.1495	6.23e-05	0.000267939
chr1	rs1171557	MEF2D	Aorta	0.297405	-0.635033	0.291672	3.27e-06	2.08e-05	14.9803	8.39e-07	5.71e-06
chr1	rs1171558	MEF2D	Aorta	0.297405	-0.635033	0.291672	3.27e-06	2.08e-05	14.9803	8.39e-07	5.71e-06
chr10	rs2243547	LIPA	Aorta	-0.296823	0.0984909	-0.297808	4.97e-06	3.1e-05	11.784	1.48e-05	7.4e-05
chr12	rs167769	STAT6	Aorta	0.27176	-0.645737	0.267922	2.14e-05	0.000106814	12.5085	7.74e-06	4.84e-05
chr12	rs3741580	STAT6	Aorta	-0.262232	-0.557991	-0.26361	2.93e-05	0.000139324	10.3634	5.17e-05	0.000224806
chr10	rs1051338	LIPA	Aorta	-0.263218	0.134657	-0.263841	5.7e-05	0.00025377	11.344	2.19e-05	0.000103086
chr10	rs1332328	LIPA	Aorta	-0.261604	0.246849	-0.261225	6.79e-05	0.000298687	10.0409	7.58e-05	0.00032322
chr1	rs2274319	MEF2D	Aorta	0.244717	-0.552354	0.240954	0.000135438	0.000576788	11.5877	1.69e-05	8.27e-05
chr10	rs1332327	LIPA	Aorta	-0.245797	0.109356	-0.243195	0.000215969	0.000908564	11.2874	2.69e-05	0.00012339
chr12	rs324011	STAT6	Aorta	0.234166	-0.614027	0.231951	0.000250149	0.00104938	9.98922	7.39e-05	0.000315709
chr11	rs12807220	YAP1	Aorta	0.225128	-0.741228	0.224354	0.00040171	0.00167379	6.44399	0.00194224	0.00589337
chr11	rs11225170	YAP1	Aorta	0.221451	-0.730525	0.222094	0.000461109	0.0018823	7.1723	0.000973412	0.00347647
chr11	rs10895278	YAP1	Aorta	0.203313	-0.752818	0.204795	0.00126687	0.00471079	5.25992	0.00591286	0.0154377
chr11	rs11608234	YAP1	Aorta	0.19056	-0.723436	0.189296	0.00293238	0.0105573	5.33939	0.00551822	0.0144739
chr12	rs4759276	STAT6	Aorta	0.188137	-0.566773	0.188513	0.00305447	0.0109858	5.41603	0.00512785	0.0135207
chr12	rs4759275	STAT6	Aorta	0.188844	-0.595458	0.187764	0.00317539	0.0114103	8.59007	0.000260693	0.00107901
chr12	rs324012	STAT6	Aorta	0.182733	-0.5475	0.182338	0.00419004	0.0149721	8.77075	0.000225221	0.000934031
chr19	rs73007575	DNM2	Aorta	-0.182786	0.183881	-0.181754	0.00431512	0.0154111	5.99146	0.00297353	0.00825981
chr19	rs76186695	DNM2	Aorta	-0.182786	0.183881	-0.181754	0.00431512	0.0154111	5.99146	0.00297353	0.00825981
chr1	rs1776272	PRPF3	Aorta	0.167664	-0.884088	0.169958	0.00754954	0.0223308	7.31959	0.000847267	0.00347647
chr16	rs4888379	CFDP1	Aorta	0.177391	0.908019	0.168974	0.00803908	0.0223308	3.42443	0.0344333	0.0726183
chr11	rs17097547	YAP1	Aorta	0.16671	-0.756159	0.167116	0.00877094	0.0233977	5.40838	0.0051376	0.0135445
chr1	rs9661040	ECM1	Aorta	-0.164435	-0.0794957	-0.163892	0.0101818	0.0254545	6.01531	0.00289084	0.00825981
chr11	rs12787825	YAP1	Aorta	0.158057	-0.70227	0.158125	0.0132124	0.0304819	1.49521	0.227298	0.289415
chr1	rs12131289	MEF2D	Aorta	0.162945	-0.454644	0.157241	0.0135472	0.0310373	3.82894	0.0232806	0.0536687
chr1	rs2274316	MEF2D	Aorta	0.162945	-0.454644	0.157241	0.0135472	0.0310373	3.82894	0.0232806	0.0536687
chr1	rs2274317	MEF2D	Aorta	0.162945	-0.454644	0.157241	0.0135472	0.0310373	3.82894	0.0232806	0.0536687
chr12	rs10876966	LRP1	Aorta	0.159396	0.230425	0.157864	0.0139515	0.031708	3.76729	0.0247386	0.0562241
chr17	rs7219131	RNF213	Aorta	0.392785	-0.581516	0.411991	0.0154749	0.0322394	1.22064	0.309278	0.380559
chr17	rs9896523	RNF213	Aorta	0.392785	-0.581516	0.411991	0.0154749	0.0322394	1.22064	0.309278	0.380559
chr1	rs698917	PRPF3	Aorta	-0.147859	0.37054	-0.148591	0.0197196	0.0401562	2.80796	0.062617	0.115962
chr20	rs378114	PLTP	CA	-0.322446	0.127938	-0.3195	0.000119164	0.00238288	14.7318	1.94e-06	4.86e-05
chr20	rs435306	PLTP	CA	-0.322446	0.127938	-0.3195	0.000119164	0.00238288	14.7318	1.94e-06	4.86e-05
chr1	rs11205355	C1orf54	CA	-0.306	0.488943	-0.310299	0.00019063	0.00238288	7.07398	0.00125451	0.0109589
chr15	rs1994016	ADAMTS7	CA	0.29743	-0.776846	0.278431	0.00216845	0.0180704	3.24861	0.0432282	0.115268
chr19	rs2287029	DNM2	CA	-0.243904	0.457236	-0.241036	0.00411995	0.0257497	2.48895	0.0873459	0.155975
chr15	rs62012628	ADAMTS7	CA	-0.312464	-0.111368	-0.309478	0.00441384	0.0261497	3.40717	0.0415141	0.115268
chr15	rs7161774	ADAMTS7	CA	0.254727	-0.687332	0.254368	0.00524469	0.0272805	5.90972	0.00392142	0.0245089
chr10	rs1332326	LIPA	CA	-0.239009	0.142523	-0.240195	0.00553517	0.0276758	3.00005	0.055212	0.115268
chr15	rs8043119	ADAMTS7	CA	-0.241561	0.983517	-0.240707	0.00641049	0.0300641	4.65685	0.0120787	0.0473538
chr15	rs3743058	ADAMTS7	CA	0.233626	0.940094	0.235736	0.0076293	0.0333896	5.16875	0.00719717	0.0323949
chr15	rs12906691	ADAMTS7	CA	0.314494	-0.104455	0.288355	0.00820282	0.0349544	2.65705	0.0788358	0.144099
chr15	rs7171578	ADAMTS7	CA	0.314494	-0.104455	0.288355	0.00820282	0.0349544	2.65705	0.0788358	0.144099
chr12	rs324011	STAT6	CA	0.22161	0.164026	0.220834	0.00874234	0.0364264	4.80864	0.00990294	0.041349
chr15	rs7171916	ADAMTS7	CA	0.279686	-0.188191	0.285523	0.00888374	0.0367227	3.67612	0.0316175	0.100755
chr15	rs1807006	ADAMTS7	CA	-0.227652	0.95871	-0.226798	0.0103439	0.0397825	3.88749	0.0243782	0.0809697
chr16	rs6564260	RP11-77K12.1	CA	-0.434624	-0.688422	-0.431041	0.0122681	0.0438146	2.99158	0.0719163	0.134442
chr12	rs324012	STAT6	CA	0.209353	-0.577639	0.20947	0.0129957	0.0455509	6.21059	0.00276777	0.0185113
chr1	rs1925950	MEF2D	TA	0.367421	-0.0234633	0.357719	3.24e-12	7.97e-11	27.3777	1.28e-11	3.34e-10
chr1	rs2282286	MEF2D	TA	0.367421	-0.0234633	0.357719	3.24e-12	7.97e-11	27.3777	1.28e-11	3.34e-10
chr1	rs3790454	MEF2D	TA	0.367421	-0.0234633	0.357719	3.24e-12	7.97e-11	27.3777	1.28e-11	3.34e-10
chr1	rs11205355	C1orf54	TA	-0.338429	-0.344593	-0.35478	6.13e-12	7.97e-11	24.7712	1.2e-10	1.56e-09
chr1	rs2274319	MEF2D	TA	0.307607	0.0806759	0.311111	1.89e-09	1.64e-08	25.7074	5.27e-11	7.9e-10
chr10	rs1332328	LIPA	TA	-0.25733	-0.00634696	-0.257086	4.22e-06	3.66e-05	12.9619	4.63e-06	2.41e-05
chr20	rs435306	PLTP	TA	-0.232793	-0.370794	-0.232318	1e-05	6.53e-05	13.1202	3.53e-06	1.99e-05
chr12	rs167769	STAT6	TA	0.230773	-0.0674023	0.225784	1.66e-05	8.61e-05	13.3901	2.88e-06	1.74e-05
chr20	rs378114	PLTP	TA	-0.224378	-0.359582	-0.224173	2.07e-05	0.000103656	13.5384	2.4e-06	1.56e-05
chr12	rs4759275	STAT6	TA	0.215888	0.381897	0.217394	3.43e-05	0.000161279	10.9711	2.55e-05	0.000114423
chr12	rs324012	STAT6	TA	0.212574	-0.0504112	0.21167	5.55e-05	0.000251025	15.158	5.83e-07	5.05e-06
chr11	rs11225170	YAP1	TA	-0.199443	-0.310178	-0.198684	0.000161126	0.000698213	6.8481	0.00124231	0.00483138
chr10	rs2243547	LIPA	TA	-0.215402	-0.0226156	-0.211727	0.000164806	0.000711427	9.32171	0.000123818	0.000539445
chr10	rs1332326	LIPA	TA	0.218663	-0.0413921	0.208098	0.000214255	0.000888984	8.39588	0.000316309	0.00137177
chr10	rs2250781	LIPA	TA	0.214679	0.0332941	0.207251	0.000227642	0.000937054	8.22749	0.000344669	0.0014944
chr10	rs1051338	LIPA	TA	-0.207255	-0.0223027	-0.203735	0.000291992	0.00116812	9.20676	0.000137988	0.000600715
chr10	rs1332327	LIPA	TA	-0.207986	-0.0352986	-0.203632	0.000294123	0.00117577	8.22449	0.000366092	0.00158703
chr1	rs1171557	MEF2D	TA	0.18718	0.039647	0.187611	0.000365134	0.00143075	12.7064	5.13e-06	2.62e-05
chr1	rs1171558	MEF2D	TA	0.18718	0.039647	0.187611	0.000365134	0.00143075	12.7064	5.13e-06	2.62e-05
chr11	rs17097547	YAP1	TA	-0.187154	-0.31609	-0.18595	0.000420352	0.00162902	7.06695	0.00100935	0.00398085
chr1	rs1185700	MEF2D	TA	0.1846	0.0435329	0.184415	0.000461292	0.00177603	12.7294	5.02e-06	2.58e-05
chr11	rs10895278	YAP1	TA	-0.183986	-0.294982	-0.184255	0.0004754	0.00182669	7.66521	0.0005706	0.00237898
chr11	rs11608234	YAP1	TA	-0.183856	-0.285007	-0.182991	0.000520721	0.00198942	7.05753	0.00102697	0.00404518
chr12	rs324011	STAT6	TA	0.186652	0.424074	0.181599	0.00056499	0.00214838	10.3087	4.86e-05	0.00021431
chr1	rs12131289	MEF2D	TA	0.18441	0.493004	0.177476	0.000756278	0.00283524	6.30244	0.00209268	0.00793607
chr1	rs2274316	MEF2D	TA	0.18441	0.493004	0.177476	0.000756278	0.00283524	6.30244	0.00209268	0.00793607
chr1	rs2274317	MEF2D	TA	0.18441	0.493004	0.177476	0.000756278	0.00283524	6.30244	0.00209268	0.00793607
chr12	rs4759276	STAT6	TA	0.175665	0.337154	0.177243	0.000768653	0.00287968	7.87094	0.000473473	0.00202437
chr12	rs10876966	LRP1	TA	0.182561	-0.636064	0.180012	0.000968401	0.00359692	5.4751	0.00467185	0.0173526
chr1	rs4970979	ECM1	TA	-0.155033	0.0758204	-0.156002	0.00343333	0.0111583	3.25686	0.0399676	0.0823829
chr1	rs875514	ECM1	TA	-0.155033	0.0758204	-0.156002	0.00343333	0.0111583	3.25686	0.0399676	0.0823829
chr11	rs12807220	YAP1	TA	-0.153688	-0.256809	-0.152408	0.00394692	0.0125288	5.90986	0.00305868	0.0114629
chr11	rs12787825	YAP1	TA	-0.153254	-0.263914	-0.152097	0.00402214	0.0127295	6.88875	0.00124393	0.0048373
chr6	rs1028481	NCOA7	TA	0.311691	0.11101	0.290063	0.0090559	0.0261615	0.961681	0.387789	0.480374
chr19	rs2287029	DNM2	TA	-0.136608	0.458963	-0.133334	0.0121612	0.0316191	2.64694	0.0726222	0.1209
chr12	rs11066188	HECTD4	TA	0.138294	0.0336155	0.131792	0.014439	0.0341285	3.43547	0.0335941	0.0764851
chr1	rs1109751	MEF2D	TA	-0.126373	0.15405	-0.127987	0.0155326	0.0361871	3.06325	0.0482507	0.0919816
chr12	rs3741580	STAT6	TA	-0.125531	0.297373	-0.12441	0.0186955	0.0421408	4.61605	0.0106538	0.0311156
