# Supplementary material for: Genomic profiling of human vascular cells identifies TWIST1 as a causal gene for common vascular diseases
Source: PLoS Genet. 2020 Jan 9;16(1):e1008538. doi: 10.1371/journal.pgen.1008538 (PMC6975560; doi:10.1371/journal.pgen.1008538)
Supplement: S6 Table — (XLSX) [file pgen.1008538.s023.xlsx]

## Sheet: Sheet1
GWAS TRAIT	Gencode ID	GENE	GTEx TISSUE	PP.H4.abf	topgwasSNP	topcolocSNP	pval.gwas1	pval.gwas2	SNP.PP.H4
AAA	ENSG00000118961.10	LDAH	Artery_Aorta	0.976872	chr2_20882449	2_20888265_G_A_b37	2.92e-07	1.84e-26	0.304678
AAA	ENSG00000118961.10	LDAH	Artery_Coronary	0.976213	chr2_20882449	2_20888265_G_A_b37	2.92e-07	2.52e-11	0.250879
AAA	ENSG00000118961.10	LDAH	Artery_Tibial	0.975837	chr2_20882449	2_20884586_G_C_b37	4.6e-07	4.77e-20	0.295507
AAA	ENSG00000123384.9	LRP1	Artery_Aorta	0.814211	chr12_57534912	12_57527283_C_T_b37	3.77e-08	1.2e-07	0.800308
AAA	ENSG00000123384.9	LRP1	Artery_Tibial	0.867957	chr12_57534912	12_57527283_C_T_b37	3.77e-08	1.92e-17	0.999219
AAA	ENSG00000160712.8	IL6R	Artery_Tibial	0.792303	chr1_154428505	1_154417829_C_T_b37	3.49e-09	8.05e-11	0.268876
CAD	ENSG00000070961.10	ATP2B1	Artery_Tibial	0.984153	chr12_90090867	12_90008959_A_G_b37	6.17e-11	1.29e-12	0.256868
CAD	ENSG00000107798.13	LIPA	Artery_Aorta	0.959299	chr10_91014061	10_91007360_T_G_b37	9.64e-12	8.87e-07	0.366734
CAD	ENSG00000112137.12	PHACTR1	Artery_Aorta	0.999864	chr6_12987237	6_12903957_A_G_b37	1.81e-42	1.68e-11	1
CAD	ENSG00000112137.12	PHACTR1	Artery_Coronary	0.954547	chr6_12987237	6_12903957_A_G_b37	1.81e-42	6.29e-06	1
CAD	ENSG00000112137.12	PHACTR1	Artery_Tibial	1	chr6_12987237	6_12903957_A_G_b37	1.81e-42	2.14e-26	1
CAD	ENSG00000115486.7	GGCX	Artery_Aorta	0.968229	chr2_85812746	2_85762048_A_T_b37	4.99e-10	1.2e-21	0.449136
CAD	ENSG00000115486.7	GGCX	Artery_Tibial	0.937342	chr2_85812746	2_85794297_T_C_b37	1.73e-09	4.1e-26	0.334976
CAD	ENSG00000118526.6	TCF21	Artery_Tibial	0.705692	chr6_134226147	6_134202690_T_C_b37	2.16e-11	8.23e-07	0.328845
CAD	ENSG00000122691.8	TWIST1	Artery_Aorta	0.941586	chr7_19052733	7_19049388_G_A_b37	8.05e-11	9.44e-06	0.674138
CAD	ENSG00000136378.10	ADAMTS7	Artery_Aorta	0.955455	chr15_79169499	15_79141784_T_C_b37	5.55e-16	4.94e-13	0.550991
CAD	ENSG00000136378.10	ADAMTS7	Artery_Coronary	0.825398	chr15_79169499	15_79124475_C_T_b37	4.44e-16	2.99e-06	0.10696
CAD	ENSG00000136378.10	ADAMTS7	Artery_Tibial	0.902821	chr15_79169499	15_79141784_T_C_b37	5.55e-16	1.23e-22	0.514828
CAD	ENSG00000140511.7	HAPLN3	Artery_Aorta	0.835261	chr15_89574218	15_89572876_C_G_b37	7.54e-08	8.44e-06	0.0738503
CAD	ENSG00000140511.7	HAPLN3	Artery_Tibial	0.948488	chr15_89574218	15_89579463_A_G_b37	1.13e-07	7.77e-09	0.0816376
CAD	ENSG00000140545.10	MFGE8	Artery_Aorta	0.953875	chr15_89574218	15_89575200_T_C_b37	6.99e-08	6.83e-12	0.0636307
CAD	ENSG00000140545.10	MFGE8	Artery_Tibial	0.954713	chr15_89574218	15_89565257_A_C_b37	5.11e-08	6.44e-12	0.158459
CAD	ENSG00000143867.5	OSR1	Artery_Tibial	0.963488	chr2_19942473	2_19942473_G_A_b37	1.45e-08	3.12e-06	0.999955
CAD	ENSG00000158186.8	MRAS	Artery_Aorta	0.972642	chr3_138099161	3_138070901_C_T_b37	4.27e-09	1.55e-50	0.758376
CAD	ENSG00000158186.8	MRAS	Artery_Coronary	0.98514	chr3_138099161	3_138087467_A_C_b37	3.9e-09	8.88e-09	0.336633
CAD	ENSG00000158186.8	MRAS	Artery_Tibial	0.984153	chr3_138099161	3_138070901_C_T_b37	4.27e-09	6.77e-31	0.876684
CAD	ENSG00000158220.9	ESYT3	Artery_Aorta	0.701067	chr3_138099161	3_138070901_C_T_b37	4.27e-09	6.74e-07	0.846167
CAD	ENSG00000160712.8	IL6R	Artery_Tibial	0.759752	chr1_154428505	1_154407419_A_C_b37	1.29e-07	4.06e-12	0.395395
CAD	ENSG00000165757.8	JCAD	Artery_Aorta	0.775726	chr10_30335520	10_30327735_T_C_b37	6.4e-10	6.28e-18	0.864671
CAD	ENSG00000165757.8	JCAD	Artery_Tibial	0.878834	chr10_30335520	10_30335520_G_A_b37	4.38e-10	9.12e-07	0.727007
CAD	ENSG00000182218.5	HHIPL1	Artery_Aorta	0.910712	chr14_100145710	14_100145710_C_G_b37	1.38e-08	2.17e-07	0.87631
CAD	ENSG00000185787.10	MORF4L1	Artery_Tibial	0.92401	chr15_79169499	15_79141784_T_C_b37	5.55e-16	8.88e-09	0.775728
CAD	ENSG00000215022.3	AL008729.1	Artery_Tibial	0.848942	chr6_12987237	6_12903957_A_G_b37	1.81e-42	2.54e-05	1
CAD	ENSG00000232821.1	AC003986.2	Artery_Aorta	0.809354	chr7_19052733	7_19049388_G_A_b37	8.05e-11	5.07e-05	0.880554
CAD	ENSG00000243927.1	MRPS6	Artery_Aorta	0.817841	chr21_35682958	21_35593827_G_A_b37	1.33e-15	3.76e-05	0.870914
CAD	ENSG00000272379.1	AL008729.2	Artery_Aorta	0.999977	chr6_12987237	6_12903957_A_G_b37	1.81e-42	4.01e-10	1
CAD	ENSG00000272379.1	AL008729.2	Artery_Coronary	0.94247	chr6_12987237	6_12903957_A_G_b37	1.81e-42	8.03e-06	1
CAD	ENSG00000272379.1	AL008729.2	Artery_Tibial	1	chr6_12987237	6_12903957_A_G_b37	1.81e-42	3.81e-26	1
Migraine	ENSG00000014123.9	UFL1	Artery_Tibial	0.878043	chr6_97067047	6_97020917_C_A_b37	5e-27	1.42e-07	0.274383
Migraine	ENSG00000047621.7	C12ORF4	Artery_Tibial	0.994012	chr12_4529272	12_4527322_T_C_b37	5.77e-17	4.59e-09	0.348135
Migraine	ENSG00000050820.12	BCAR1	Artery_Aorta	0.814414	chr16_75491327	16_75442143_G_T_b37	3.26e-10	1.47e-14	0.041692
Migraine	ENSG00000050820.12	BCAR1	Artery_Tibial	0.885459	chr16_75491327	16_75332041_G_A_b37	9.29e-10	2.96e-23	0.217208
Migraine	ENSG00000078237.4	TIGAR	Artery_Tibial	0.753493	chr12_4529272	12_4523456_T_C_b37	2.51e-17	0.000792378	0.317241
Migraine	ENSG00000084092.6	NOA1	Artery_Aorta	0.998202	chr4_57761417	4_57727311_T_C_b37	2.5e-09	2.89e-07	0.951807
Migraine	ENSG00000084092.6	NOA1	Artery_Tibial	0.75076	chr4_57761417	4_57727311_T_C_b37	2.5e-09	0.00116263	0.942131
Migraine	ENSG00000084093.11	REST	Artery_Tibial	0.906094	chr4_57761417	4_57727311_T_C_b37	2.5e-09	8.03e-05	0.831376
Migraine	ENSG00000100605.12	ITPK1	Artery_Tibial	0.809806	chr14_93595591	14_93591673_A_G_b37	8.42e-09	0.0005194	0.504492
Migraine	ENSG00000112137.12	PHACTR1	Artery_Aorta	0.99986	chr6_12948388	6_12903957_A_G_b37	5.78e-22	1.68e-11	1
Migraine	ENSG00000112137.12	PHACTR1	Artery_Coronary	0.967899	chr6_12948388	6_12903957_A_G_b37	5.78e-22	6.29e-06	1
Migraine	ENSG00000112137.12	PHACTR1	Artery_Tibial	1	chr6_12948388	6_12903957_A_G_b37	5.78e-22	2.14e-26	1
Migraine	ENSG00000112214.6	FHL5	Artery_Aorta	0.754776	chr6_97067047	6_97035418_C_T_b37	2.83e-27	5.62e-05	0.443044
Migraine	ENSG00000118971.3	CCND2	Artery_Tibial	0.995731	chr12_4529272	12_4518140_C_G_b37	2.11e-17	3.56e-08	0.60013
Migraine	ENSG00000119946.9	CNNM1	Artery_Tibial	0.854148	chr10_100733257	10_100702737_G_A_b37	3.2e-10	1.61e-09	0.521267
Migraine	ENSG00000123384.9	LRP1	Artery_Aorta	0.999279	chr12_57545756	12_57527283_T_C_b37	5.64e-49	1.2e-07	0.999905
Migraine	ENSG00000123384.9	LRP1	Artery_Tibial	0.999996	chr12_57545756	12_57527283_T_C_b37	5.64e-49	1.92e-17	0.999999
Migraine	ENSG00000134198.5	TSPAN2	Artery_Aorta	0.876945	chr1_115829943	1_115677946_C_A_b37	5.21e-24	1.14e-05	0.797759
Migraine	ENSG00000134198.5	TSPAN2	Artery_Tibial	0.885071	chr1_115829943	1_115677946_C_A_b37	5.21e-24	2.55e-05	0.823737
Migraine	ENSG00000134259.3	NGF	Artery_Aorta	0.761896	chr1_115829943	1_115677183_T_C_b37	4.08e-24	0.000204397	0.509397
Migraine	ENSG00000138380.13	CARF	Artery_Tibial	0.778901	chr2_203832867	2_203768786_G_A_b37	1.75e-07	9.99e-13	0.0515482
Migraine	ENSG00000138439.10	FAM117B	Artery_Aorta	0.773643	chr2_203832867	2_203990789_T_G_b37	1.58e-07	1.68e-09	0.0301778
Migraine	ENSG00000140941.8	MAP1LC3B	Artery_Tibial	0.808648	chr16_87579870	16_87578039_A_G_b37	2.91e-08	0.000253044	0.933356
Migraine	ENSG00000140948.7	ZCCHC14	Artery_Tibial	0.79067	chr16_87579870	16_87575332_G_A_b37	5.76e-06	8.27e-08	0.556371
Migraine	ENSG00000143382.9	ADAMTSL4	Artery_Aorta	0.948897	chr1_150510660	1_150510660_T_C_b37	1.21e-08	2.57e-14	0.796369
Migraine	ENSG00000143382.9	ADAMTSL4	Artery_Tibial	0.914081	chr1_150510660	1_150510660_T_C_b37	1.21e-08	1.11e-15	0.558478
Migraine	ENSG00000144426.14	NBEAL1	Artery_Aorta	0.776357	chr2_203832867	2_203990789_T_G_b37	1.58e-07	6.37e-25	0.0641771
Migraine	ENSG00000144426.14	NBEAL1	Artery_Coronary	0.770535	chr2_203832867	2_203744610_G_A_b37	6.78e-08	1.25e-09	0.0153083
Migraine	ENSG00000144426.14	NBEAL1	Artery_Tibial	0.792854	chr2_203832867	2_203880834_A_G_b37	2.12e-07	6.07e-48	0.142594
Migraine	ENSG00000145979.13	TBC1D7	Artery_Tibial	0.966573	chr6_12948388	6_12903957_A_G_b37	5.78e-22	4.15e-05	1
Migraine	ENSG00000152661.7	GJA1	Artery_Tibial	0.94811	chr6_121848841	6_121843598_C_T_b37	7.65e-09	6.02e-08	0.130067
Migraine	ENSG00000163596.12	ICA1L	Artery_Tibial	0.750014	chr2_203832867	2_203728984_C_T_b37	3.09e-07	5.21e-07	0.0266561
Migraine	ENSG00000172987.8	HPSE2	Artery_Aorta	0.875796	chr10_100733257	10_100702737_G_A_b37	3.2e-10	2.9e-42	0.0861299
Migraine	ENSG00000172987.8	HPSE2	Artery_Coronary	0.942063	chr10_100733257	10_100702737_G_A_b37	3.2e-10	3.91e-21	0.642829
Migraine	ENSG00000172987.8	HPSE2	Artery_Tibial	0.924402	chr10_100733257	10_100702737_G_A_b37	3.2e-10	2.28e-51	0.614384
Migraine	ENSG00000173145.7	NOC3L	Artery_Aorta	0.824832	chr10_96074157	10_96014622_C_G_b37	2.03e-14	0.000199999	0.282153
Migraine	ENSG00000173821.15	RNF213	Artery_Aorta	0.763324	chr17_78269111	17_78262161_T_C_b37	5.23e-10	8.51e-05	0.274894
Migraine	ENSG00000173821.15	RNF213	Artery_Tibial	0.901491	chr17_78269111	17_78246734_C_T_b37	1.11e-09	8.96e-06	0.65035
Migraine	ENSG00000175600.11	SUGCT	Artery_Aorta	0.95353	chr7_40477363	7_40477363_G_A_b37	3.23e-15	2.94e-13	0.0646296
Migraine	ENSG00000175600.11	SUGCT	Artery_Tibial	0.712179	chr7_40477363	7_40417925_G_A_b37	1.76e-15	6.12e-05	0.159394
Migraine	ENSG00000185052.7	SLC24A3	Artery_Aorta	0.969777	chr20_19568711	20_19469817_G_C_b37	2.19e-19	1.78e-08	0.139318
Migraine	ENSG00000185052.7	SLC24A3	Artery_Coronary	0.774524	chr20_19568711	20_19469817_G_C_b37	2.19e-19	0.000209453	0.119651
Migraine	ENSG00000185052.7	SLC24A3	Artery_Tibial	0.955768	chr20_19568711	20_19469534_G_A_b37	7.01e-19	3.63e-09	0.1342
Migraine	ENSG00000187145.10	MRPS21	Artery_Aorta	0.723454	chr1_150510660	1_150322591_C_T_b37	2.03e-08	7e-10	0.0681754
Migraine	ENSG00000187145.10	MRPS21	Artery_Tibial	0.751817	chr1_150510660	1_150322591_C_T_b37	2.03e-08	4e-09	0.0728565
Migraine	ENSG00000215022.3	AL008729.1	Artery_Tibial	0.970262	chr6_12948388	6_12903957_A_G_b37	5.78e-22	2.54e-05	1
Migraine	ENSG00000224017.1	LINC01449	Artery_Aorta	0.957416	chr7_40477363	7_40421682_G_A_b37	2.11e-15	6.42e-10	0.0671612
Migraine	ENSG00000227658.1	AC005160.1	Artery_Aorta	0.775639	chr7_40477363	7_40427634_T_C_b37	2.05e-15	3.12e-05	0.0654553
Migraine	ENSG00000237781.2	AL356356.1	Artery_Aorta	0.918705	chr1_150510660	1_150510660_T_C_b37	1.21e-08	4.95e-07	0.935674
Migraine	ENSG00000268894.2	PLCE1-AS1	Artery_Tibial	0.751869	chr10_96074157	10_96012950_G_T_b37	4.91e-14	5.67e-05	0.30722
Migraine	ENSG00000272379.1	AL008729.2	Artery_Aorta	0.999981	chr6_12948388	6_12903957_A_G_b37	5.78e-22	4.01e-10	1
Migraine	ENSG00000272379.1	AL008729.2	Artery_Coronary	0.956942	chr6_12948388	6_12903957_A_G_b37	5.78e-22	8.03e-06	1
Migraine	ENSG00000272379.1	AL008729.2	Artery_Tibial	1	chr6_12948388	6_12903957_A_G_b37	5.78e-22	3.81e-26	1
Stroke (LVD)	ENSG00000122691.8	TWIST1	Artery_Aorta	0.962835	chr7_19052733	7_19052733_G_A_b37	2.93e-11	2.1e-06	0.71287
Stroke (LVD)	ENSG00000232821.1	AC003986.2	Artery_Aorta	0.796434	chr7_19052733	7_19049388_G_A_b37	2.99e-11	5.07e-05	0.663228
